# Supplementary material for: 4-[4-(Hept­yloxy)benzo­yloxy]phenyl 2-oxo-7-tri­fluoro­methyl-2H-chromene-3-carboxyl­ate
Source: Acta Crystallogr Sect E Struct Rep Online. 2013 Jul 31;69(Pt 8):o1355–6. doi: 10.1107/S1600536813020679 (PMC3793833; doi:10.1107/S1600536813020679)
Supplement: Supplementary file 1 [file e-69-o1355-sup1.cif]

##############################################################################
#                                                                            #
# This CIF contains the data in a paper accepted for publication in          #
# Acta Crystallographica Section E. It conforms to the requirements of       #
# Notes for Authors for Acta Crystallographica Section E, and has been       #
# peer reviewed under the auspices of the IUCr Commission on Journals.       #
#                                                                            #
# Full details of the Crystallographic Information File format               #
# are given in the paper "The Crystallographic Information File (CIF):       #
# a New Standard Archive File for Crystallography" by S. R. Hall, F. H.      #
# Allen and I. D. Brown [Acta Cryst. (1991), A47, 655-685].                  #
#                                                                            #
# The current version of the core CIF dictionary is obtainable from          #
# ftp://ftp.iucr.org/pub/cif_core.dic.                                       #
#                                                                            #
# Software is freely available for graphical display of the structure(s)     #
# in this CIF. For information consult the CIF software page                 #
# http://www.iucr.org/resources/cif/software.                                #
#                                                                            #
# This file may be used for bona fide research purposes within the           #
# scientific community so long as proper attribution is given to the journal # 
# article from which it was obtained.                                        #
#                                                                            #
##############################################################################
data_I
_audit_creation_method     SHELXL-97
_chemical_name_systematic
;
4-[4-(Heptyloxy)benzoyloxy]phenyl
2-oxo-7-trifluoromethyl-2<i>H</i>-chromene-3-carboxylate
;
_chemical_name_common     ?
_chemical_formula_moiety     'C31 H27 F3 O7'
_chemical_formula_sum     'C31 H27 F3 O7'
_chemical_formula_iupac     'C31 H27 F3 O7'
_chemical_formula_weight     568.53
_chemical_melting_point     434
_symmetry_cell_setting     triclinic
_symmetry_space_group_name_H-M     'P -1'
_symmetry_space_group_name_hall     '-P 1'
loop_
    _symmetry_equiv_pos_as_xyz
    'x, y, z'
    '-x, -y, -z'
_cell_length_a     5.6810(3)
_cell_length_b     16.036(2)
_cell_length_c     16.2954(18)
_cell_angle_alpha     68.940(12)
_cell_angle_beta     88.914(6)
_cell_angle_gamma     88.486(7)
_cell_volume     1384.8(3)
_cell_formula_units_Z     2
_cell_measurement_reflns_used     2837
_cell_measurement_theta_min     2.5
_cell_measurement_theta_max     25
_cell_measurement_temperature     296(2)
_cell_special_details     Blocks
_exptl_crystal_description     Block
_exptl_crystal_colour     colourless
_exptl_crystal_size_max     0.32
_exptl_crystal_size_mid     0.24
_exptl_crystal_size_min     0.18
_exptl_crystal_density_diffrn     1.363
_exptl_crystal_density_meas     ?
_exptl_crystal_density_method     'not measured'
_exptl_crystal_F_000     592
_exptl_absorpt_coefficient_mu     0.109
_exptl_absorpt_correction_type     multi-scan
_exptl_absorpt_process_details     '(SADABS; Sheldrick, 2007)'
_exptl_absorpt_correction_T_min     0.9659
_exptl_absorpt_correction_T_max     0.9806
_exptl_special_details     ?
_diffrn_ambient_temperature     296(2)
_diffrn_radiation_type     MoK\a
_diffrn_radiation_wavelength     0.71073
_diffrn_radiation_source     'fine-focus sealed tube'
_diffrn_radiation_monochromator     graphite
_diffrn_measurement_device_type     'Bruker APEXII CCD area-detector'
_diffrn_measurement_method     'phi and \w scans'
_diffrn_detector_area_resol_mean     1.03
_diffrn_reflns_number     8822
_diffrn_reflns_av_R_equivalents     0.0793
_diffrn_reflns_av_sigmaI/netI     0.0905
_diffrn_reflns_theta_min     2.53
_diffrn_reflns_theta_max     25.00
_diffrn_reflns_theta_full     25.00
_diffrn_measured_fraction_theta_max     0.999
_diffrn_measured_fraction_theta_full     0.999
_diffrn_reflns_limit_h_min     -6
_diffrn_reflns_limit_h_max     6
_diffrn_reflns_limit_k_min     -19
_diffrn_reflns_limit_k_max     18
_diffrn_reflns_limit_l_min     -19
_diffrn_reflns_limit_l_max     17
_diffrn_standards_number     339
_diffrn_standards_interval_count     21
_diffrn_standards_interval_time     21
_diffrn_standards_decay_%     1.2
_refine_special_details
;
Refinement of <i>F</i>^2^ against ALL reflections. The weighted <i>R</i>-factor
<i>wR</i> and goodness of fit <i>S</i> are based on <i>F</i>^2^, conventional
<i>R</i>-factors <i>R</i> are based on <i>F</i>, with <i>F</i> set to zero for
negative <i>F</i>^2^. The threshold expression of <i>F</i>^2^ >
\s(<i>F</i>^2^) is used only for calculating <i>R</i>-factors(gt) <i>etc</i>.
and is not relevant to the choice of reflections for refinement.
<i>R</i>-factors based on <i>F</i>^2^ are statistically about twice as large
as those based on <i>F</i>, and <i>R</i>- factors based on ALL data will be
even larger.
;
_reflns_number_total     4876
_reflns_number_gt     2837
_reflns_threshold_expression     I>2sigma(I)
_refine_ls_structure_factor_coef     Fsqd
_refine_ls_matrix_type     full
_refine_ls_R_factor_all     0.1429
_refine_ls_R_factor_gt     0.1044
_refine_ls_wR_factor_gt     0.2655
_refine_ls_wR_factor_ref     0.3162
_refine_ls_goodness_of_fit_ref     0.993
_refine_ls_restrained_S_all     0.993
_refine_ls_number_reflns     4876
_refine_ls_number_parameters     399
_refine_ls_number_restraints     0
_refine_ls_number_constraints     0
_refine_ls_hydrogen_treatment     constr
_refine_ls_weighting_scheme     calc
_refine_ls_weighting_details
         'calc w=1/[\s^2^(Fo^2^)+(0.1918P)^2^+0.0000P] where P=(Fo^2^+2Fc^2^)/3'
_atom_sites_solution_hydrogens     geom
_atom_sites_solution_primary     direct
_atom_sites_solution_secondary     difmap
_refine_ls_shift/su_max     0.000
_refine_ls_shift/su_mean     0.000
_refine_diff_density_max     0.397
_refine_diff_density_min     -0.421
_refine_ls_extinction_method     none
_refine_ls_extinction_coef     ?
loop_
    _atom_type_symbol
    _atom_type_description
    _atom_type_scat_dispersion_real
    _atom_type_scat_dispersion_imag
    _atom_type_scat_source
    'C' 'C' 0.0033 0.0016
                         'International Tables Vol C Tables 4.2.6.8 and 6.1.1.4'
    'H' 'H' 0.0000 0.0000
                         'International Tables Vol C Tables 4.2.6.8 and 6.1.1.4'
    'O' 'O' 0.0106 0.0060
                         'International Tables Vol C Tables 4.2.6.8 and 6.1.1.4'
    'F' 'F' 0.0171 0.0103
                         'International Tables Vol C Tables 4.2.6.8 and 6.1.1.4'
_computing_data_collection     'APEX2 (Bruker, 2009)'
_computing_cell_refinement     'APEX2 and SAINT-Plus (Bruker, 2009)'
_computing_data_reduction     'SAINT-Plus and XPREP (Bruker, 2009)'
_computing_structure_solution     'SHELXS97 (Sheldrick, 2008)'
_computing_structure_refinement     'SHELXL97 (Sheldrick, 2008)'
_computing_molecular_graphics     'Mercury (Macrae <i>et al.</i>, 2008)'
_computing_publication_material     'SHELXL97 (Sheldrick, 2008)'
loop_
    _atom_site_type_symbol
    _atom_site_label
    _atom_site_fract_x
    _atom_site_fract_y
    _atom_site_fract_z
    _atom_site_U_iso_or_equiv
    _atom_site_adp_type
    _atom_site_calc_flag
    _atom_site_refinement_flags
    _atom_site_occupancy
    _atom_site_symmetry_multiplicity
    _atom_site_disorder_assembly
    _atom_site_disorder_group
    C C1 0.5018(9) 1.1195(3) 0.0428(3) 0.0728(13) Uani d . 1 1 . .
    C C2 0.4321(7) 1.0781(3) 0.1360(3) 0.0538(10) Uani d . 1 1 A .
    C C3 0.2160(7) 1.1040(3) 0.1631(3) 0.0580(10) Uani d . 1 1 . .
    H H3 0.1172 1.1448 0.1225 0.070 Uiso calc R 1 1 A .
    C C4 0.1518(6) 1.0687(2) 0.2499(3) 0.0519(10) Uani d . 1 1 A .
    H H4 0.0076 1.0854 0.2679 0.062 Uiso calc R 1 1 . .
    C C5 0.2991(6) 1.0080(2) 0.3119(3) 0.0459(9) Uani d . 1 1 . .
    C C6 0.5150(6) 0.9843(2) 0.2825(3) 0.0470(9) Uani d . 1 1 A .
    C C7 0.5806(7) 1.0184(3) 0.1946(3) 0.0566(10) Uani d . 1 1 . .
    H H7 0.7228 1.0009 0.1758 0.068 Uiso calc R 1 1 A .
    C C8 0.2469(6) 0.9689(2) 0.4027(2) 0.0450(9) Uani d . 1 1 A .
    H H8 0.1043 0.9838 0.4234 0.054 Uiso calc R 1 1 . .
    C C9 0.3928(5) 0.9114(2) 0.4601(2) 0.0442(8) Uani d . 1 1 . .
    C C10 0.6252(6) 0.8895(2) 0.4300(3) 0.0485(9) Uani d . 1 1 A .
    C C11 0.3301(6) 0.8718(2) 0.5537(2) 0.0446(8) Uani d . 1 1 A .
    C C12 0.3494(6) 0.7435(2) 0.6811(3) 0.0465(9) Uani d . 1 1 A .
    C C13 0.1534(7) 0.6919(3) 0.7119(3) 0.0547(10) Uani d . 1 1 . .
    H H13 0.0419 0.6868 0.6730 0.066 Uiso calc R 1 1 . .
    C C14 0.1256(6) 0.6483(3) 0.8005(3) 0.0551(10) Uani d . 1 1 . .
    H H14 -0.0056 0.6133 0.8222 0.066 Uiso calc R 1 1 . .
    C C15 0.2911(6) 0.6561(2) 0.8575(3) 0.0506(9) Uani d . 1 1 . .
    C C16 0.4882(7) 0.7071(3) 0.8258(3) 0.0566(10) Uani d . 1 1 . .
    H H16 0.6005 0.7120 0.8645 0.068 Uiso calc R 1 1 . .
    C C17 0.5167(6) 0.7501(3) 0.7371(3) 0.0591(11) Uani d . 1 1 . .
    H H17 0.6499 0.7838 0.7151 0.071 Uiso calc R 1 1 . .
    C C18 0.0998(6) 0.6353(3) 0.9943(3) 0.0527(10) Uani d . 1 1 . .
    C C19 0.1256(6) 0.5916(2) 1.0887(3) 0.0481(9) Uani d . 1 1 . .
    C C20 -0.0520(6) 0.6051(3) 1.1441(3) 0.0552(10) Uani d . 1 1 . .
    H H20 -0.1829 0.6408 1.1195 0.066 Uiso calc R 1 1 . .
    C C21 -0.0360(6) 0.5673(3) 1.2323(3) 0.0579(10) Uani d . 1 1 . .
    H H21 -0.1572 0.5764 1.2676 0.069 Uiso calc R 1 1 . .
    C C22 0.1589(6) 0.5149(2) 1.2712(3) 0.0482(9) Uani d . 1 1 . .
    C C23 0.3373(6) 0.5008(2) 1.2179(3) 0.0521(9) Uani d . 1 1 . .
    H H23 0.4680 0.4652 1.2430 0.062 Uiso calc R 1 1 . .
    C C24 0.3204(6) 0.5393(2) 1.1281(2) 0.0491(9) Uani d . 1 1 . .
    H H24 0.4419 0.5303 1.0930 0.059 Uiso calc R 1 1 . .
    C C25 0.3583(7) 0.4275(3) 1.4026(3) 0.0586(10) Uani d . 1 1 . .
    H H25A 0.4969 0.4643 1.3873 0.070 Uiso calc R 1 1 . .
    H H25B 0.3840 0.3777 1.3827 0.070 Uiso calc R 1 1 . .
    C C26 0.3225(7) 0.3932(3) 1.4994(3) 0.0633(11) Uani d . 1 1 . .
    H H26A 0.1929 0.3520 1.5147 0.076 Uiso calc R 1 1 . .
    H H26B 0.2803 0.4427 1.5181 0.076 Uiso calc R 1 1 . .
    C C27 0.5406(8) 0.3461(3) 1.5475(3) 0.0638(11) Uani d . 1 1 . .
    H H27A 0.5867 0.2993 1.5254 0.077 Uiso calc R 1 1 . .
    H H27B 0.6671 0.3886 1.5333 0.077 Uiso calc R 1 1 . .
    C C28 0.5177(7) 0.3050(3) 1.6459(3) 0.0624(11) Uani d . 1 1 . .
    H H28A 0.3880 0.2639 1.6609 0.075 Uiso calc R 1 1 . .
    H H28B 0.4810 0.3517 1.6691 0.075 Uiso calc R 1 1 . .
    C C29 0.7420(8) 0.2550(3) 1.6890(3) 0.0666(12) Uani d . 1 1 . .
    H H29A 0.7791 0.2093 1.6645 0.080 Uiso calc R 1 1 . .
    H H29B 0.8705 0.2966 1.6736 0.080 Uiso calc R 1 1 . .
    C C30 0.7303(8) 0.2118(3) 1.7865(3) 0.0759(14) Uani d . 1 1 . .
    H H30A 0.5981 0.1719 1.8024 0.091 Uiso calc R 1 1 . .
    H H30B 0.7017 0.2576 1.8116 0.091 Uiso calc R 1 1 . .
    C C31 0.9507(10) 0.1598(5) 1.8258(4) 0.108(2) Uani d . 1 1 . .
    H H31A 0.9800 0.1141 1.8014 0.162 Uiso calc R 1 1 . .
    H H31B 0.9312 0.1327 1.8884 0.162 Uiso calc R 1 1 . .
    H H31C 1.0814 0.1994 1.8125 0.162 Uiso calc R 1 1 . .
    O O1 0.6675(4) 0.92522(17) 0.34057(18) 0.0549(7) Uani d . 1 1 . .
    O O2 0.7777(5) 0.8451(2) 0.4762(2) 0.0744(10) Uani d . 1 1 . .
    O O3 0.2319(5) 0.91399(18) 0.5935(2) 0.0646(8) Uani d . 1 1 . .
    O O6 -0.0516(5) 0.6888(2) 0.9571(2) 0.0797(10) Uani d . 1 1 . .
    F F1 0.656(4) 1.0696(9) 0.0209(8) 0.130(5) Uani d P 0.62(3) 1 A 2
    F F2 0.600(4) 1.1943(10) 0.0239(8) 0.120(5) Uani d P 0.62(3) 1 A 2
    F F3 0.346(2) 1.1281(18) -0.0147(10) 0.139(7) Uani d P 0.62(3) 1 A 2
    F F1A 0.364(7) 1.091(2) -0.0042(18) 0.149(11) Uani d P 0.38(3) 1 A 1
    F F2A 0.731(3) 1.100(2) 0.0245(10) 0.143(11) Uani d P 0.38(3) 1 A 1
    F F3A 0.471(6) 1.2076(13) 0.0083(16) 0.140(10) Uani d P 0.38(3) 1 A 1
    O O4 0.3862(5) 0.78518(16) 0.59002(17) 0.0557(7) Uani d . 1 1 . .
    O O7 0.1577(5) 0.47897(19) 1.35995(19) 0.0611(8) Uani d . 1 1 . .
    O O5 0.2751(4) 0.61051(18) 0.94774(17) 0.0576(7) Uani d . 1 1 . .
loop_
    _atom_site_aniso_label
    _atom_site_aniso_U_11
    _atom_site_aniso_U_22
    _atom_site_aniso_U_33
    _atom_site_aniso_U_12
    _atom_site_aniso_U_13
    _atom_site_aniso_U_23
    C1 0.088(3) 0.074(3) 0.056(3) -0.002(3) 0.008(3) -0.023(2)
    C2 0.063(2) 0.059(2) 0.038(2) -0.0074(18) 0.0065(17) -0.0160(18)
    C3 0.057(2) 0.058(2) 0.051(3) -0.0010(18) -0.0035(18) -0.0096(19)
    C4 0.0464(19) 0.052(2) 0.051(2) 0.0005(16) 0.0053(16) -0.0110(17)
    C5 0.0412(17) 0.0395(18) 0.054(2) -0.0005(14) 0.0032(15) -0.0130(16)
    C6 0.0469(19) 0.0453(18) 0.047(2) 0.0002(15) 0.0064(16) -0.0154(17)
    C7 0.052(2) 0.061(2) 0.056(3) -0.0052(18) 0.0122(18) -0.021(2)
    C8 0.0376(17) 0.0443(18) 0.050(2) 0.0004(14) 0.0087(15) -0.0137(17)
    C9 0.0366(17) 0.0465(19) 0.049(2) 0.0017(14) 0.0058(15) -0.0177(16)
    C10 0.0400(18) 0.0465(19) 0.051(2) 0.0026(15) 0.0101(16) -0.0080(16)
    C11 0.0453(18) 0.0428(18) 0.045(2) 0.0025(14) 0.0046(15) -0.0157(16)
    C12 0.052(2) 0.0383(17) 0.047(2) 0.0065(15) 0.0048(16) -0.0134(16)
    C13 0.056(2) 0.057(2) 0.048(2) -0.0072(17) -0.0036(17) -0.0152(18)
    C14 0.051(2) 0.061(2) 0.047(2) -0.0108(17) 0.0033(17) -0.0123(18)
    C15 0.052(2) 0.049(2) 0.041(2) 0.0089(16) 0.0031(16) -0.0065(16)
    C16 0.050(2) 0.063(2) 0.055(3) 0.0000(17) -0.0044(17) -0.0198(19)
    C17 0.053(2) 0.052(2) 0.069(3) -0.0066(17) 0.0071(19) -0.018(2)
    C18 0.050(2) 0.056(2) 0.048(2) 0.0028(17) 0.0021(17) -0.0138(18)
    C19 0.0479(19) 0.0474(19) 0.043(2) 0.0010(15) 0.0024(16) -0.0100(16)
    C20 0.0459(19) 0.062(2) 0.053(2) 0.0130(17) -0.0005(17) -0.0158(19)
    C21 0.050(2) 0.071(2) 0.050(2) 0.0088(18) 0.0098(17) -0.020(2)
    C22 0.0475(19) 0.0475(19) 0.046(2) -0.0013(15) 0.0033(16) -0.0129(16)
    C23 0.0414(18) 0.055(2) 0.055(3) 0.0092(15) -0.0008(16) -0.0157(18)
    C24 0.0448(18) 0.058(2) 0.041(2) 0.0042(15) 0.0044(15) -0.0146(17)
    C25 0.062(2) 0.064(2) 0.049(3) 0.0108(18) 0.0024(18) -0.0188(19)
    C26 0.073(3) 0.069(3) 0.045(3) 0.003(2) 0.004(2) -0.017(2)
    C27 0.072(3) 0.062(2) 0.056(3) 0.007(2) 0.000(2) -0.021(2)
    C28 0.074(3) 0.066(2) 0.044(2) 0.008(2) 0.002(2) -0.0174(19)
    C29 0.077(3) 0.068(3) 0.052(3) 0.010(2) 0.000(2) -0.021(2)
    C30 0.076(3) 0.084(3) 0.056(3) 0.006(2) -0.003(2) -0.013(2)
    C31 0.088(3) 0.150(5) 0.066(4) 0.036(3) -0.003(3) -0.017(4)
    O1 0.0460(13) 0.0605(16) 0.0526(17) 0.0086(11) 0.0122(12) -0.0149(13)
    O2 0.0458(15) 0.082(2) 0.072(2) 0.0167(14) 0.0041(14) -0.0008(17)
    O3 0.0740(18) 0.0595(16) 0.0583(19) 0.0182(13) 0.0114(14) -0.0206(14)
    O6 0.0733(19) 0.097(2) 0.059(2) 0.0362(17) -0.0088(15) -0.0179(17)
    F1 0.161(12) 0.120(7) 0.103(7) 0.017(7) 0.066(7) -0.040(5)
    F2 0.191(13) 0.085(7) 0.077(5) -0.064(8) 0.047(7) -0.018(5)
    F3 0.124(7) 0.211(18) 0.049(4) -0.048(8) -0.016(4) -0.002(8)
    F1A 0.26(3) 0.142(16) 0.059(12) -0.055(13) 0.000(11) -0.048(12)
    F2A 0.077(7) 0.23(3) 0.047(6) 0.004(10) 0.025(5) 0.041(10)
    F3A 0.194(19) 0.086(8) 0.089(10) 0.059(13) 0.059(12) 0.026(7)
    O4 0.0720(17) 0.0430(14) 0.0482(17) 0.0063(12) 0.0114(13) -0.0126(12)
    O7 0.0623(16) 0.0725(18) 0.0451(17) 0.0126(13) 0.0021(12) -0.0179(14)
    O5 0.0637(16) 0.0617(16) 0.0388(15) 0.0136(12) 0.0025(12) -0.0089(12)
_geom_special_details
;
All e.s.d.'s (except the e.s.d. in the dihedral angle between two l.s. planes)
are estimated using the full covariance matrix. The cell e.s.d.'s are taken
into account individually in the estimation of e.s.d.'s in distances, angles
and torsion angles; correlations between e.s.d.'s in cell parameters are only
used when they are defined by crystal symmetry. An approximate (isotropic)
treatment of cell e.s.d.'s is used for estimating e.s.d.'s involving l.s.
planes.
;
loop_
    _geom_bond_atom_site_label_1
    _geom_bond_atom_site_label_2
    _geom_bond_site_symmetry_2
    _geom_bond_distance
    _geom_bond_publ_flag
    C1 F2 . 1.268(9) ?
    C1 F3 . 1.268(14) ?
    C1 F1 . 1.302(12) ?
    C1 F1A . 1.31(3) ?
    C1 F3A . 1.328(17) ?
    C1 F2A . 1.379(18) ?
    C1 C2 . 1.473(6) ?
    C2 C7 . 1.368(5) ?
    C2 C3 . 1.399(6) ?
    C3 C4 . 1.367(6) ?
    C3 H3 . 0.9300 ?
    C4 C5 . 1.397(5) ?
    C4 H4 . 0.9300 ?
    C5 C6 . 1.401(5) ?
    C5 C8 . 1.412(5) ?
    C6 O1 . 1.373(4) ?
    C6 C7 . 1.385(5) ?
    C7 H7 . 0.9300 ?
    C8 C9 . 1.334(5) ?
    C8 H8 . 0.9300 ?
    C9 C11 . 1.467(5) ?
    C9 C10 . 1.477(5) ?
    C10 O2 . 1.197(4) ?
    C10 O1 . 1.379(5) ?
    C11 O3 . 1.212(5) ?
    C11 O4 . 1.332(4) ?
    C12 C17 . 1.362(5) ?
    C12 C13 . 1.381(5) ?
    C12 O4 . 1.405(4) ?
    C13 C14 . 1.368(5) ?
    C13 H13 . 0.9300 ?
    C14 C15 . 1.372(5) ?
    C14 H14 . 0.9300 ?
    C15 C16 . 1.383(5) ?
    C15 O5 1 1.390(4) ?
    C15 O5 . 1.390(4) ?
    C16 C17 . 1.368(6) ?
    C16 H16 . 0.9300 ?
    C17 H17 . 0.9300 ?
    C18 O6 . 1.204(4) ?
    C18 O5 1 1.376(5) ?
    C18 O5 . 1.376(5) ?
    C18 C19 . 1.451(5) ?
    C19 C24 . 1.390(5) ?
    C19 C20 . 1.405(6) ?
    C20 C21 . 1.349(5) ?
    C20 H20 . 0.9300 ?
    C21 C22 . 1.389(5) ?
    C21 H21 . 0.9300 ?
    C22 O7 . 1.351(5) ?
    C22 C23 . 1.389(6) ?
    C23 C24 . 1.373(5) ?
    C23 H23 . 0.9300 ?
    C24 H24 . 0.9300 ?
    C25 O7 . 1.425(4) ?
    C25 C26 . 1.484(5) ?
    C25 H25A . 0.9700 ?
    C25 H25B . 0.9700 ?
    C26 C27 . 1.512(6) ?
    C26 H26A . 0.9700 ?
    C26 H26B . 0.9700 ?
    C27 C28 . 1.503(6) ?
    C27 H27A . 0.9700 ?
    C27 H27B . 0.9700 ?
    C28 C29 . 1.528(6) ?
    C28 H28A . 0.9700 ?
    C28 H28B . 0.9700 ?
    C29 C30 . 1.488(6) ?
    C29 H29A . 0.9700 ?
    C29 H29B . 0.9700 ?
    C30 C31 . 1.505(7) ?
    C30 H30A . 0.9700 ?
    C30 H30B . 0.9700 ?
    C31 H31A . 0.9600 ?
    C31 H31B . 0.9600 ?
    C31 H31C . 0.9600 ?
loop_
    _geom_angle_atom_site_label_1
    _geom_angle_atom_site_label_2
    _geom_angle_atom_site_label_3
    _geom_angle_site_symmetry_1
    _geom_angle_site_symmetry_3
    _geom_angle
    _geom_angle_publ_flag
    F2 C1 F3 . . 107.6(10) ?
    F2 C1 F1 . . 104.7(8) ?
    F3 C1 F1 . . 100.0(12) ?
    F2 C1 F1A . . 130.1(13) ?
    F1 C1 F1A . . 82.3(17) ?
    F3 C1 F3A . . 77.9(13) ?
    F1 C1 F3A . . 128.4(10) ?
    F1A C1 F3A . . 103.1(17) ?
    F2 C1 F2A . . 77.5(10) ?
    F3 C1 F2A . . 118.2(12) ?
    F1A C1 F2A . . 107.4(19) ?
    F3A C1 F2A . . 107.3(12) ?
    F2 C1 C2 . . 114.1(6) ?
    F3 C1 C2 . . 117.8(8) ?
    F1 C1 C2 . . 111.0(6) ?
    F1A C1 C2 . . 108.6(14) ?
    F3A C1 C2 . . 115.2(10) ?
    F2A C1 C2 . . 114.4(7) ?
    C7 C2 C3 . . 121.3(4) ?
    C7 C2 C1 . . 120.2(4) ?
    C3 C2 C1 . . 118.4(4) ?
    C4 C3 C2 . . 119.3(3) ?
    C4 C3 H3 . . 120.3 ?
    C2 C3 H3 . . 120.3 ?
    C3 C4 C5 . . 121.1(4) ?
    C3 C4 H4 . . 119.4 ?
    C5 C4 H4 . . 119.4 ?
    C4 C5 C6 . . 118.0(4) ?
    C4 C5 C8 . . 124.7(3) ?
    C6 C5 C8 . . 117.3(3) ?
    O1 C6 C7 . . 117.9(3) ?
    O1 C6 C5 . . 120.6(3) ?
    C7 C6 C5 . . 121.5(3) ?
    C2 C7 C6 . . 118.7(4) ?
    C2 C7 H7 . . 120.7 ?
    C6 C7 H7 . . 120.7 ?
    C9 C8 C5 . . 123.0(3) ?
    C9 C8 H8 . . 118.5 ?
    C5 C8 H8 . . 118.5 ?
    C8 C9 C11 . . 121.1(3) ?
    C8 C9 C10 . . 119.8(3) ?
    C11 C9 C10 . . 119.1(3) ?
    O2 C10 O1 . . 118.2(3) ?
    O2 C10 C9 . . 125.7(4) ?
    O1 C10 C9 . . 116.0(3) ?
    O3 C11 O4 . . 123.4(4) ?
    O3 C11 C9 . . 122.8(3) ?
    O4 C11 C9 . . 113.7(3) ?
    C17 C12 C13 . . 121.2(4) ?
    C17 C12 O4 . . 119.0(3) ?
    C13 C12 O4 . . 119.7(3) ?
    C14 C13 C12 . . 119.1(3) ?
    C14 C13 H13 . . 120.5 ?
    C12 C13 H13 . . 120.5 ?
    C13 C14 C15 . . 120.1(3) ?
    C13 C14 H14 . . 120.0 ?
    C15 C14 H14 . . 120.0 ?
    C14 C15 C16 . . 120.4(4) ?
    C14 C15 O5 . 1 122.2(3) ?
    C16 C15 O5 . 1 117.3(3) ?
    C14 C15 O5 . . 122.2(3) ?
    C16 C15 O5 . . 117.3(3) ?
    C17 C16 C15 . . 119.5(4) ?
    C17 C16 H16 . . 120.3 ?
    C15 C16 H16 . . 120.3 ?
    C12 C17 C16 . . 119.8(3) ?
    C12 C17 H17 . . 120.1 ?
    C16 C17 H17 . . 120.1 ?
    O6 C18 O5 . 1 121.0(4) ?
    O6 C18 O5 . . 121.0(4) ?
    O6 C18 C19 . . 126.5(4) ?
    O5 C18 C19 1 . 112.5(3) ?
    O5 C18 C19 . . 112.5(3) ?
    C24 C19 C20 . . 117.6(4) ?
    C24 C19 C18 . . 123.9(4) ?
    C20 C19 C18 . . 118.5(3) ?
    C21 C20 C19 . . 121.2(3) ?
    C21 C20 H20 . . 119.4 ?
    C19 C20 H20 . . 119.4 ?
    C20 C21 C22 . . 120.9(4) ?
    C20 C21 H21 . . 119.6 ?
    C22 C21 H21 . . 119.6 ?
    O7 C22 C23 . . 124.3(3) ?
    O7 C22 C21 . . 116.5(3) ?
    C23 C22 C21 . . 119.1(4) ?
    C24 C23 C22 . . 119.9(3) ?
    C24 C23 H23 . . 120.1 ?
    C22 C23 H23 . . 120.1 ?
    C23 C24 C19 . . 121.4(4) ?
    C23 C24 H24 . . 119.3 ?
    C19 C24 H24 . . 119.3 ?
    O7 C25 C26 . . 110.2(3) ?
    O7 C25 H25A . . 109.6 ?
    C26 C25 H25A . . 109.6 ?
    O7 C25 H25B . . 109.6 ?
    C26 C25 H25B . . 109.6 ?
    H25A C25 H25B . . 108.1 ?
    C25 C26 C27 . . 111.9(4) ?
    C25 C26 H26A . . 109.2 ?
    C27 C26 H26A . . 109.2 ?
    C25 C26 H26B . . 109.2 ?
    C27 C26 H26B . . 109.2 ?
    H26A C26 H26B . . 107.9 ?
    C28 C27 C26 . . 115.8(4) ?
    C28 C27 H27A . . 108.3 ?
    C26 C27 H27A . . 108.3 ?
    C28 C27 H27B . . 108.3 ?
    C26 C27 H27B . . 108.3 ?
    H27A C27 H27B . . 107.4 ?
    C27 C28 C29 . . 112.5(4) ?
    C27 C28 H28A . . 109.1 ?
    C29 C28 H28A . . 109.1 ?
    C27 C28 H28B . . 109.1 ?
    C29 C28 H28B . . 109.1 ?
    H28A C28 H28B . . 107.8 ?
    C30 C29 C28 . . 115.2(4) ?
    C30 C29 H29A . . 108.5 ?
    C28 C29 H29A . . 108.5 ?
    C30 C29 H29B . . 108.5 ?
    C28 C29 H29B . . 108.5 ?
    H29A C29 H29B . . 107.5 ?
    C29 C30 C31 . . 113.4(5) ?
    C29 C30 H30A . . 108.9 ?
    C31 C30 H30A . . 108.9 ?
    C29 C30 H30B . . 108.9 ?
    C31 C30 H30B . . 108.9 ?
    H30A C30 H30B . . 107.7 ?
    C30 C31 H31A . . 109.5 ?
    C30 C31 H31B . . 109.5 ?
    H31A C31 H31B . . 109.5 ?
    C30 C31 H31C . . 109.5 ?
    H31A C31 H31C . . 109.5 ?
    H31B C31 H31C . . 109.5 ?
    C6 O1 C10 . . 123.1(3) ?
    C11 O4 C12 . . 117.5(3) ?
    C22 O7 C25 . . 118.3(3) ?
    C18 O5 C15 . . 118.6(3) ?
loop_
    _geom_torsion_atom_site_label_1
    _geom_torsion_atom_site_label_2
    _geom_torsion_atom_site_label_3
    _geom_torsion_atom_site_label_4
    _geom_torsion_site_symmetry_1
    _geom_torsion_site_symmetry_2
    _geom_torsion_site_symmetry_3
    _geom_torsion_site_symmetry_4
    _geom_torsion
    _geom_torsion_publ_flag
    F2 C1 C2 C7 . . . . -93.5(14) ?
    F3 C1 C2 C7 . . . . 139.0(15) ?
    F1 C1 C2 C7 . . . . 24.5(13) ?
    F1A C1 C2 C7 . . . . 113(2) ?
    F3A C1 C2 C7 . . . . -132(2) ?
    F2A C1 C2 C7 . . . . -6.8(19) ?
    F2 C1 C2 C3 . . . . 84.1(14) ?
    F3 C1 C2 C3 . . . . -43.4(16) ?
    F1 C1 C2 C3 . . . . -157.9(12) ?
    F1A C1 C2 C3 . . . . -69(2) ?
    F3A C1 C2 C3 . . . . 46(2) ?
    F2A C1 C2 C3 . . . . 170.8(19) ?
    C7 C2 C3 C4 . . . . -0.2(6) ?
    C1 C2 C3 C4 . . . . -177.7(4) ?
    C2 C3 C4 C5 . . . . 0.6(6) ?
    C3 C4 C5 C6 . . . . 0.0(5) ?
    C3 C4 C5 C8 . . . . 179.7(3) ?
    C4 C5 C6 O1 . . . . 179.7(3) ?
    C8 C5 C6 O1 . . . . 0.0(5) ?
    C4 C5 C6 C7 . . . . -1.1(5) ?
    C8 C5 C6 C7 . . . . 179.2(3) ?
    C3 C2 C7 C6 . . . . -0.9(6) ?
    C1 C2 C7 C6 . . . . 176.6(4) ?
    O1 C6 C7 C2 . . . . -179.3(3) ?
    C5 C6 C7 C2 . . . . 1.6(6) ?
    C4 C5 C8 C9 . . . . -179.7(3) ?
    C6 C5 C8 C9 . . . . 0.0(5) ?
    C5 C8 C9 C11 . . . . -179.5(3) ?
    C5 C8 C9 C10 . . . . 2.8(5) ?
    C8 C9 C10 O2 . . . . 173.4(4) ?
    C11 C9 C10 O2 . . . . -4.3(6) ?
    C8 C9 C10 O1 . . . . -5.6(5) ?
    C11 C9 C10 O1 . . . . 176.7(3) ?
    C8 C9 C11 O3 . . . . -40.1(5) ?
    C10 C9 C11 O3 . . . . 137.6(4) ?
    C8 C9 C11 O4 . . . . 138.4(3) ?
    C10 C9 C11 O4 . . . . -43.9(4) ?
    C17 C12 C13 C14 . . . . 1.4(6) ?
    O4 C12 C13 C14 . . . . 176.9(3) ?
    C12 C13 C14 C15 . . . . 0.0(6) ?
    C13 C14 C15 C16 . . . . -0.8(6) ?
    C13 C14 C15 O5 . . . 1 -177.5(4) ?
    C13 C14 C15 O5 . . . . -177.5(4) ?
    C14 C15 C16 C17 . . . . 0.4(6) ?
    O5 C15 C16 C17 1 . . . 177.2(3) ?
    O5 C15 C16 C17 . . . . 177.2(3) ?
    C13 C12 C17 C16 . . . . -1.9(6) ?
    O4 C12 C17 C16 . . . . -177.4(3) ?
    C15 C16 C17 C12 . . . . 1.0(6) ?
    O6 C18 C19 C24 . . . . -171.3(4) ?
    O5 C18 C19 C24 1 . . . 7.5(5) ?
    O5 C18 C19 C24 . . . . 7.5(5) ?
    O6 C18 C19 C20 . . . . 6.4(6) ?
    O5 C18 C19 C20 1 . . . -174.8(3) ?
    O5 C18 C19 C20 . . . . -174.8(3) ?
    C24 C19 C20 C21 . . . . -1.3(6) ?
    C18 C19 C20 C21 . . . . -179.1(3) ?
    C19 C20 C21 C22 . . . . 1.1(6) ?
    C20 C21 C22 O7 . . . . -179.2(3) ?
    C20 C21 C22 C23 . . . . -0.9(6) ?
    O7 C22 C23 C24 . . . . 179.1(3) ?
    C21 C22 C23 C24 . . . . 0.8(6) ?
    C22 C23 C24 C19 . . . . -1.1(6) ?
    C20 C19 C24 C23 . . . . 1.3(5) ?
    C18 C19 C24 C23 . . . . 178.9(3) ?
    O7 C25 C26 C27 . . . . -174.3(3) ?
    C25 C26 C27 C28 . . . . -177.1(3) ?
    C26 C27 C28 C29 . . . . 177.3(4) ?
    C27 C28 C29 C30 . . . . -179.4(4) ?
    C28 C29 C30 C31 . . . . 177.3(5) ?
    C7 C6 O1 C10 . . . . 177.5(3) ?
    C5 C6 O1 C10 . . . . -3.3(5) ?
    O2 C10 O1 C6 . . . . -173.3(3) ?
    C9 C10 O1 C6 . . . . 5.9(5) ?
    O3 C11 O4 C12 . . . . -6.4(5) ?
    C9 C11 O4 C12 . . . . 175.1(3) ?
    C17 C12 O4 C11 . . . . -83.4(4) ?
    C13 C12 O4 C11 . . . . 101.0(4) ?
    C23 C22 O7 C25 . . . . 4.0(5) ?
    C21 C22 O7 C25 . . . . -177.7(3) ?
    C26 C25 O7 C22 . . . . -179.4(3) ?
    O6 C18 O5 O5 . . . 1 0.0(10) ?
    C19 C18 O5 O5 . . . 1 0.0(9) ?
    O6 C18 O5 C15 . . . . 7.6(6) ?
    O5 C18 O5 C15 1 . . . 0E1(10)
                                 ?
    C19 C18 O5 C15 . . . . -171.3(3) ?
    C16 C15 O5 O5 . . . 1 0.0(8) ?
    C14 C15 O5 C18 . . . . -69.4(5) ?
    C16 C15 O5 C18 . . . . 113.8(4) ?
    O5 C15 O5 C18 1 . . . 0E1(10)
                                 ?
loop_
    _geom_hbond_atom_site_label_D
    _geom_hbond_atom_site_label_H
    _geom_hbond_atom_site_label_A
    _geom_hbond_site_symmetry_A
    _geom_hbond_distance_DH
    _geom_hbond_distance_HA
    _geom_hbond_distance_DA
    _geom_hbond_angle_DHA
    C3 H3 O6 2_576 0.93 2.53 3.313(5) 141.6
    C8 H8 O3 2_576 0.93 2.44 3.277(4) 150.2
    C16 H16 O6 1_655 0.93 2.45 3.350(5) 163.4
    C24 H24 O5 1 0.93 2.45 2.759(5) 99.6
    C14 H14 Cg2 2_765 0.93 2.81 3.517(5) 133
    C23 H23 Cg1 2_665 0.93 2.94 3.650(5) 134
_iucr_refine_instructions_details
;
TITL red in P-1
CELL 0.71073 5.681 16.0356 16.2954 68.94 88.914 88.486
ZERR 2 0.0003 0.0022 0.0018 0.012 0.006 0.007
LATT 1
SFAC C H O F
UNIT 62 54 14 6
size 0.32 0.24 0.18
L.S. 18
PLAN  20
TEMP 23
FMAP 2
ACTA
BOND $H
HTAB C3 O6_$1
EQIV $1 -x,-y+2,-z+1
HTAB C8 O3_$2
EQIV $2 -x,-y+2,-z+1
HTAB C16 O6_$3
EQIV $3 x+1,+y,+z
HTAB C31 F2A_$4
EQIV $4 x,+y-1,+z+2
HTAB C24 O5_$5
EQIV $5 x,y,z
CONF
MERG 2
OMIT   0 50
WGHT    0.191800
FVAR       4.15735   0.38204
C1    1    0.501763    1.119489    0.042827    11.00000    0.08817    0.07398 =
         0.05595   -0.02334    0.00768   -0.00233
C2    1    0.432065    1.078100    0.136006    11.00000    0.06340    0.05898 =
         0.03793   -0.01598    0.00648   -0.00741
C3    1    0.216038    1.103996    0.163124    11.00000    0.05667    0.05792 =
         0.05117   -0.00959   -0.00348   -0.00098
AFIX  43
H3    2    0.117158    1.144797    0.122523    11.00000   -1.20000
AFIX   0
C4    1    0.151818    1.068734    0.249864    11.00000    0.04643    0.05232 =
         0.05051   -0.01102    0.00533    0.00055
AFIX  43
H4    2    0.007608    1.085428    0.267888    11.00000   -1.20000
AFIX   0
C5    1    0.299133    1.008024    0.311935    11.00000    0.04118    0.03954 =
         0.05363   -0.01296    0.00320   -0.00048
C6    1    0.515002    0.984308    0.282545    11.00000    0.04692    0.04530 =
         0.04745   -0.01536    0.00640    0.00017
C7    1    0.580570    1.018351    0.194613    11.00000    0.05207    0.06103 =
         0.05630   -0.02081    0.01216   -0.00520
AFIX  43
H7    2    0.722751    1.000939    0.175775    11.00000   -1.20000
AFIX   0
C8    1    0.246880    0.968865    0.402670    11.00000    0.03760    0.04430 =
         0.05004   -0.01368    0.00871    0.00035
AFIX  43
H8    2    0.104277    0.983812    0.423360    11.00000   -1.20000
AFIX   0
C9    1    0.392767    0.911400    0.460067    11.00000    0.03658    0.04652 =
         0.04946   -0.01769    0.00583    0.00173
C10   1    0.625168    0.889549    0.429953    11.00000    0.04002    0.04655 =
         0.05051   -0.00796    0.01014    0.00258
C11   1    0.330105    0.871834    0.553714    11.00000    0.04534    0.04280 =
         0.04508   -0.01569    0.00463    0.00255
C12   1    0.349352    0.743516    0.681066    11.00000    0.05199    0.03825 =
         0.04698   -0.01335    0.00477    0.00651
C13   1    0.153411    0.691872    0.711908    11.00000    0.05618    0.05711 =
         0.04809   -0.01519   -0.00359   -0.00716
AFIX  43
H13   2    0.041949    0.686797    0.672986    11.00000   -1.20000
AFIX   0
C14   1    0.125551    0.648270    0.800536    11.00000    0.05116    0.06112 =
         0.04733   -0.01227    0.00328   -0.01078
AFIX  43
H14   2   -0.005641    0.613277    0.822236    11.00000   -1.20000
AFIX   0
C15   1    0.291059    0.656126    0.857463    11.00000    0.05249    0.04928 =
         0.04116   -0.00649    0.00305    0.00892
C16   1    0.488188    0.707072    0.825778    11.00000    0.05041    0.06303 =
         0.05516   -0.01976   -0.00443    0.00004
AFIX  43
H16   2    0.600549    0.712025    0.864455    11.00000   -1.20000
AFIX   0
C17   1    0.516684    0.750140    0.737087    11.00000    0.05256    0.05237 =
         0.06942   -0.01810    0.00710   -0.00664
AFIX  43
H17   2    0.649862    0.783835    0.715105    11.00000   -1.20000
AFIX   0
C18   1    0.099764    0.635284    0.994319    11.00000    0.05030    0.05589 =
         0.04774   -0.01380    0.00208    0.00277
C19   1    0.125578    0.591622    1.088669    11.00000    0.04789    0.04743 =
         0.04341   -0.00995    0.00245    0.00102
C20   1   -0.052033    0.605116    1.144073    11.00000    0.04594    0.06197 =
         0.05298   -0.01579   -0.00052    0.01302
AFIX  43
H20   2   -0.182935    0.640778    1.119461    11.00000   -1.20000
AFIX   0
C21   1   -0.036043    0.567266    1.232317    11.00000    0.05006    0.07082 =
         0.05029   -0.01989    0.00976    0.00880
AFIX  43
H21   2   -0.157168    0.576356    1.267583    11.00000   -1.20000
AFIX   0
C22   1    0.158929    0.514901    1.271200    11.00000    0.04748    0.04751 =
         0.04636   -0.01293    0.00327   -0.00133
C23   1    0.337329    0.500752    1.217926    11.00000    0.04144    0.05546 =
         0.05527   -0.01568   -0.00084    0.00918
AFIX  43
H23   2    0.467988    0.465196    1.243027    11.00000   -1.20000
AFIX   0
C24   1    0.320448    0.539347    1.128149    11.00000    0.04483    0.05801 =
         0.04141   -0.01464    0.00441    0.00419
AFIX  43
H24   2    0.441950    0.530334    1.092986    11.00000   -1.20000
AFIX   0
C25   1    0.358334    0.427500    1.402592    11.00000    0.06185    0.06356 =
         0.04858   -0.01878    0.00242    0.01079
AFIX  23
H25A  2    0.496855    0.464295    1.387345    11.00000   -1.20000
H25B  2    0.383986    0.377745    1.382696    11.00000   -1.20000
AFIX   0
C26   1    0.322462    0.393240    1.499371    11.00000    0.07313    0.06905 =
         0.04459   -0.01726    0.00400    0.00275
AFIX  23
H26A  2    0.192875    0.352044    1.514683    11.00000   -1.20000
H26B  2    0.280272    0.442717    1.518081    11.00000   -1.20000
AFIX   0
C27   1    0.540626    0.346061    1.547514    11.00000    0.07232    0.06250 =
         0.05595   -0.02115   -0.00026    0.00677
AFIX  23
H27A  2    0.586675    0.299303    1.525392    11.00000   -1.20000
H27B  2    0.667058    0.388600    1.533303    11.00000   -1.20000
AFIX   0
C28   1    0.517745    0.305016    1.645899    11.00000    0.07443    0.06590 =
         0.04424   -0.01743    0.00181    0.00842
AFIX  23
H28A  2    0.388009    0.263888    1.660945    11.00000   -1.20000
H28B  2    0.481002    0.351732    1.669143    11.00000   -1.20000
AFIX   0
C29   1    0.742021    0.254967    1.689011    11.00000    0.07722    0.06848 =
         0.05240   -0.02066    0.00017    0.01041
AFIX  23
H29A  2    0.779077    0.209268    1.664452    11.00000   -1.20000
H29B  2    0.870542    0.296638    1.673641    11.00000   -1.20000
AFIX   0
C30   1    0.730295    0.211833    1.786477    11.00000    0.07635    0.08446 =
         0.05603   -0.01260   -0.00317    0.00613
AFIX  23
H30A  2    0.598069    0.171864    1.802403    11.00000   -1.20000
H30B  2    0.701654    0.257624    1.811619    11.00000   -1.20000
AFIX   0
C31   1    0.950673    0.159805    1.825753    11.00000    0.08819    0.15027 =
         0.06579   -0.01673   -0.00276    0.03576
AFIX 137
H31A  2    0.980009    0.114095    1.801448    11.00000   -1.50000
H31B  2    0.931165    0.132745    1.888364    11.00000   -1.50000
H31C  2    1.081434    0.199383    1.812504    11.00000   -1.50000
AFIX   0
O1    3    0.667456    0.925219    0.340567    11.00000    0.04602    0.06054 =
         0.05257   -0.01492    0.01219    0.00857
O2    3    0.777656    0.845101    0.476178    11.00000    0.04580    0.08234 =
         0.07175   -0.00081    0.00409    0.01669
O3    3    0.231891    0.913989    0.593485    11.00000    0.07396    0.05945 =
         0.05825   -0.02056    0.01136    0.01823
O6    3   -0.051609    0.688796    0.957128    11.00000    0.07329    0.09696 =
         0.05866   -0.01789   -0.00880    0.03615
PART 2
F1    4    0.656497    1.069587    0.020950   -21.00000    0.16125    0.11984 =
         0.10318   -0.03950    0.06563    0.01717
F2    4    0.599705    1.194301    0.023889   -21.00000    0.19052    0.08470 =
         0.07728   -0.01819    0.04740   -0.06403
F3    4    0.346461    1.128135   -0.014732   -21.00000    0.12433    0.21111 =
         0.04941   -0.00228   -0.01632   -0.04799
PART 1
F1A   4    0.363683    1.090775   -0.004160    21.00000    0.25740    0.14225 =
         0.05885   -0.04782    0.00018   -0.05511
F2A   4    0.730529    1.100367    0.024543    21.00000    0.07682    0.22796 =
         0.04737    0.04148    0.02501    0.00428
F3A   4    0.471076    1.207611    0.008261    21.00000    0.19362    0.08572 =
         0.08869    0.02553    0.05937    0.05862
PART 0
O4    3    0.386164    0.785177    0.590020    11.00000    0.07196    0.04301 =
         0.04818   -0.01258    0.01137    0.00630
O7    3    0.157682    0.478972    1.359950    11.00000    0.06226    0.07246 =
         0.04506   -0.01792    0.00207    0.01264
O5    3    0.275110    0.610507    0.947742    11.00000    0.06369    0.06171 =
         0.03881   -0.00886    0.00254    0.01360
HKLF 4
REM  red in P-1
REM R1 =  0.1044 for   2837 Fo > 4sig(Fo)  and  0.1429 for all   4876 data
REM    399 parameters refined using      0 restraints
END
WGHT      0.1937      0.0000
REM Highest difference peak  0.397,  deepest hole -0.421,  1-sigma level  0.105
Q1    1  -0.0411  1.1665  0.2930  11.00000  0.05    0.40
Q2    1   0.8041  1.2229 -0.0596  11.00000  0.05    0.37
Q3    1   0.3288  0.9351  0.3244  11.00000  0.05    0.37
Q4    1   0.6068  1.1409 -0.0687  11.00000  0.05    0.36
Q5    1   0.7870  0.3481  1.4422  11.00000  0.05    0.35
Q6    1   0.1781  0.9977  0.5526  11.00000  0.05    0.35
Q7    1   0.4210  0.3974  1.2823  11.00000  0.05    0.34
Q8    1   0.2971  0.7015  0.9109  11.00000  0.05    0.34
Q9    1   0.0499  0.5791  1.0179  11.00000  0.05    0.34
Q10   1   0.2341  1.0150  0.5266  11.00000  0.05    0.32
Q11   1   1.2237  0.2010  1.8732  11.00000  0.05    0.32
Q12   1   0.3658  0.6159  1.0298  11.00000  0.05    0.31
Q13   1   0.1476  1.1638 -0.0331  11.00000  0.05    0.29
Q14   1   1.0314  0.2367  1.8386  11.00000  0.05    0.29
Q15   1   0.3216  0.4799  1.1354  11.00000  0.05    0.29
Q16   1   0.7614  0.8151  0.6603  11.00000  0.05    0.28
Q17   1   0.1566  0.4656  1.4525  11.00000  0.05    0.28
Q18   1   0.5722  0.5613  1.1141  11.00000  0.05    0.28
Q19   1   0.2364  0.5612  1.0319  11.00000  0.05    0.28
Q20   1   0.4756  0.6620  0.9583  11.00000  0.05    0.28
;
data_New_Global_Publ_Block
_journal_date_recd_electronic     2013-06-08
_journal_date_accepted     2013-07-25
_journal_name_full     'Acta Crystallographica, Section E'
_journal_year     2013
_journal_volume     69
_journal_issue      8
_journal_page_first     o1355
_journal_page_last     o1356
_journal_paper_category     QO
_journal_paper_doi     10.1107/S1600536813020679
_journal_coeditor_code     KJ2229
_publ_contact_author_name     'B. S. Palakshamurthy'
_publ_contact_author_address
;
Department of Physics
Yuvaraja's College (Constituent College)
University of Mysore Mysore
Karnataka 570 005
India
;
_publ_contact_author_email     'palaksha.bspm@gmail.com'
_publ_contact_author_fax     ?
_publ_contact_author_phone     '+919448987382'
_publ_section_title
;
4-[4-(Heptyloxy)benzoyloxy]phenyl
2-oxo-7-trifluoromethyl-2<i>H</i>-chromene-3-carboxylate
;
loop_
    _publ_author_name
    _publ_author_footnote
    _publ_author_address
    'Devarajegowda, H. C.' .
;
Department of Physics
Yuvaraja's College (Constituent College)
University of Mysore Mysore
Karnataka 570 005
India
;
    'Palakshamurthy, B. S.' .
;
Department of Physics
Yuvaraja's College (Constituent College)
University of Mysore Mysore
Karnataka 570 005
India
;
    'Harishkumar, H. N.' .
;
Department of Chemistry Kuvempu University
Shankaraghatta Shimoga
Karnataka
India
;
    'Suchetan, P. A.' .
;
Department of Studies and Research in Chemistry, U.C.S,
Tumkur University, Tumkur
Karnataka 572 103
India
;
    'Sreenivasa, S.' .
;
Department of Studies and Research in Chemistry
Tumkur University, Tumkur
Karnataka 572 103
India
;
