# Supplementary material for: 4-[4-(Hept­yloxy)benzo­yloxy]phenyl 2-oxo-7-tri­fluoro­methyl-2H-chromene-3-carboxyl­ate
Source: Acta Crystallogr Sect E Struct Rep Online. 2013 Jul 31;69(Pt 8):o1355–6. doi: 10.1107/S1600536813020679 (PMC3793833; doi:10.1107/S1600536813020679)
Supplement: Supplementary file 2 [file e-69-o1355-Isup2.hkl]

# 
# h,k,l, Fc-squared, Fo-squared, sigma(Fo-squared) and status flag 
# 
data_I
_shelx_title ' red in P-1' 
_shelx_refln_list_code          4 
_shelx_F_calc_maximum      227.54 
_exptl_crystal_F_000       592.00 
_reflns_d_resolution_high  0.8410 
 
loop_ 
 _symmetry_equiv_pos_as_xyz 
 'x, y, z' 
 '-x, -y, -z' 
 
_cell_length_a     5.6810 
_cell_length_b    16.0356 
_cell_length_c    16.2954 
_cell_angle_alpha  68.940 
_cell_angle_beta   88.914 
_cell_angle_gamma  88.486 
 
_shelx_F_squared_multiplier     1.000 
 
loop_ 
 _refln_index_h 
 _refln_index_k 
 _refln_index_l 
 _refln_F_squared_calc 
 _refln_F_squared_meas 
 _refln_F_squared_sigma 
 _refln_observed_status 
   1   0   0     7233.24     7143.32    120.16 o 
   2   0   0      751.50      906.11     28.12 o 
   3   0   0      158.00      199.63     12.65 o 
   4   0   0        2.89       26.48     12.38 o 
   5   0   0       78.38      131.66     13.29 o 
   6   0   0       35.77       39.90     10.73 o 
  -6   1   0        2.19        0.69      0.40 o 
  -5   1   0       97.01       88.78     10.89 o 
  -4   1   0       54.58       60.05      8.42 o 
  -3   1   0       65.94       86.53     10.78 o 
  -2   1   0       17.40       18.03      2.01 o 
  -1   1   0    15496.19    14654.49    544.46 o 
   1   1   0      347.74      335.11      6.29 o 
   2   1   0      864.46     1033.13     14.47 o 
   3   1   0       22.31       25.10      2.61 o 
   4   1   0      112.92      151.03     12.34 o 
   5   1   0       45.35       55.89      9.15 o 
   6   1   0      145.26      142.86     20.44 o 
  -6   2   0       29.78       30.28      6.75 o 
  -5   2   0       24.96       30.53      6.45 o 
  -4   2   0      348.44      398.45     21.46 o 
  -3   2   0        0.85        0.17      0.63 o 
  -2   2   0      440.80      503.55     25.63 o 
  -1   2   0     1597.81     1489.96     52.76 o 
   0   2   0      975.40      725.87     30.20 o 
   1   2   0      388.86      372.29     19.83 o 
   2   2   0     1881.98     1950.14     85.19 o 
   3   2   0      108.85      117.97      8.40 o 
   4   2   0        0.87        2.08      1.02 o 
   5   2   0       41.32       53.82      8.90 o 
   6   2   0       98.53      118.04     13.90 o 
  -6   3   0        3.41        2.16      2.63 o 
  -5   3   0      274.65      304.00     22.14 o 
  -4   3   0       92.24       78.25     11.01 o 
  -3   3   0        6.05       51.41     14.32 o 
  -2   3   0       15.05       18.24      3.41 o 
  -1   3   0      996.76      989.14     17.07 o 
   0   3   0      153.59      136.24      6.56 o 
   1   3   0      820.73      944.00     29.15 o 
   2   3   0     2010.97     1818.13     46.60 o 
   3   3   0      498.03      567.54     21.79 o 
   4   3   0       75.79       94.87     10.53 o 
   5   3   0       34.35       48.68      8.55 o 
   6   3   0       68.33       68.93     10.95 o 
  -6   4   0       11.90       14.66      5.39 o 
  -5   4   0       44.12       40.06      7.29 o 
  -4   4   0       79.41      101.73     10.00 o 
  -3   4   0        7.97       10.11      2.77 o 
  -2   4   0        0.03        0.21      0.97 o 
  -1   4   0     1596.91     1474.74    216.93 o 
   0   4   0     1187.89      816.90     84.32 o 
   1   4   0      453.74      381.22     16.97 o 
   2   4   0      486.93      704.89     16.34 o 
   3   4   0      349.77      334.38     21.35 o 
   4   4   0        1.88        1.21      1.21 o 
   5   4   0       14.54       19.24      4.78 o 
   6   4   0       33.93       31.36      7.85 o 
  -6   5   0      171.18      222.33     36.01 o 
  -5   5   0       52.02       45.22      9.73 o 
  -4   5   0      103.12       99.50      8.30 o 
  -3   5   0      829.55      786.28     37.58 o 
  -2   5   0      199.13      175.19     61.32 o 
  -1   5   0        0.97        3.05      1.39 o 
   0   5   0     1099.08      767.87    114.62 o 
   1   5   0      280.95      252.64     15.66 o 
   2   5   0      101.53       98.61      9.86 o 
   3   5   0       19.56       18.52      3.54 o 
   4   5   0        7.71        9.88      2.67 o 
   5   5   0        3.03        1.83      5.23 o 
   6   5   0        0.31        2.91      2.70 o 
  -6   6   0        4.03       11.78      6.78 o 
  -5   6   0       99.77       95.31     14.87 o 
  -4   6   0       48.18       50.16      6.61 o 
  -3   6   0      329.09      351.59     41.07 o 
  -2   6   0       92.12       82.56     17.58 o 
  -1   6   0       59.58       52.76     11.98 o 
   0   6   0      349.49      289.14     53.09 o 
   1   6   0     1865.16     1685.44    141.51 o 
   2   6   0       23.23       29.67      4.19 o 
   3   6   0      172.26      169.54      8.84 o 
   4   6   0        0.07        0.00      2.34 o 
   5   6   0        0.13        1.21      1.59 o 
   6   6   0       11.30       16.06      6.36 o 
  -6   7   0        0.17       16.86      6.68 o 
  -5   7   0        3.29        0.00      3.01 o 
  -4   7   0      198.82      184.14     20.05 o 
  -3   7   0       49.33       54.55     26.70 o 
  -2   7   0      725.29     1138.56    250.10 o 
  -1   7   0      104.71      154.13     39.53 o 
   0   7   0      569.39      643.86     21.32 o 
   1   7   0       77.64       83.52      5.85 o 
   2   7   0        3.13        0.98      1.21 o 
   3   7   0       78.94       64.61      9.13 o 
   4   7   0       60.17       73.89     11.40 o 
   5   7   0        2.18        1.11      2.72 o 
   6   7   0        3.73        1.49      2.78 o 
  -5   8   0        6.51        1.29      2.95 o 
  -4   8   0       15.15       21.98      6.44 o 
  -3   8   0        0.58        0.00      0.72 o 
  -2   8   0      419.12      348.04     69.37 o 
  -1   8   0        6.18        5.45      2.40 o 
   0   8   0      139.61      156.13     59.82 o 
   1   8   0      308.08      273.30     13.04 o 
   2   8   0       14.71       15.10      2.45 o 
   3   8   0        1.93        1.10      1.22 o 
   4   8   0        7.56        5.81      3.26 o 
   5   8   0       28.40       24.41      7.08 o 
   6   8   0        1.26        0.00      4.87 o 
  -5   9   0        2.42        1.43      3.99 o 
  -4   9   0      140.61      106.82     15.42 o 
  -3   9   0        9.25        9.90      5.13 o 
  -2   9   0      187.86      246.85     25.59 o 
  -1   9   0      628.56      540.46     23.24 o 
   0   9   0       64.84      115.17     14.24 o 
   1   9   0       62.29       82.75     10.77 o 
   2   9   0        3.34        2.34      0.78 o 
   3   9   0       30.78       35.97      6.91 o 
   4   9   0       83.47       79.42     12.14 o 
   5   9   0        0.03        0.00      3.35 o 
  -5  10   0       12.09        3.34      2.31 o 
  -4  10   0        8.62        7.44      3.96 o 
  -3  10   0        0.12        0.00     13.06 o 
  -2  10   0       12.72       16.95      4.02 o 
  -1  10   0       88.88       77.32      9.40 o 
   0  10   0      546.41      617.82     46.11 o 
   1  10   0       22.91       36.05      4.43 o 
   2  10   0        2.61        2.92      0.88 o 
   3  10   0        1.66        2.48      1.77 o 
   4  10   0       35.48       43.39      9.00 o 
   5  10   0        3.88        0.00      5.45 o 
  -5  11   0        0.54        1.03      2.71 o 
  -4  11   0       21.49       21.47      6.78 o 
  -3  11   0        1.72        1.76      6.45 o 
  -2  11   0        0.00        0.00      1.83 o 
  -1  11   0      165.12      196.63     15.69 o 
   0  11   0       13.62       15.80      4.32 o 
   1  11   0        0.47        0.00      0.87 o 
   2  11   0        9.62       13.67      3.03 o 
   3  11   0        8.48        7.80      3.21 o 
   4  11   0       12.79       16.42      5.62 o 
   5  11   0        0.55        0.00      2.79 o 
  -4  12   0        4.85        5.52      3.75 o 
  -3  12   0        0.27        0.27      5.61 o 
  -2  12   0       84.90       89.73     10.16 o 
  -1  12   0        3.39        3.47      3.15 o 
   0  12   0       74.18      103.50     31.70 o 
   1  12   0       12.82        7.73      5.13 o 
   2  12   0        4.38        3.53      1.75 o 
   3  12   0        7.57       12.22      4.43 o 
   4  12   0        1.06        2.39      4.93 o 
   5  12   0        3.01        0.52      2.20 o 
  -4  13   0       19.48       14.27      9.48 o 
  -3  13   0        3.07        0.00      5.29 o 
  -2  13   0        3.39        2.10      1.37 o 
  -1  13   0        0.26        0.70      2.04 o 
   0  13   0       30.19       34.08      6.74 o 
   1  13   0        2.07        2.36      0.89 o 
   2  13   0        1.30        1.72      1.21 o 
   3  13   0        4.34        0.00      1.44 o 
   4  13   0        0.03        0.12      2.17 o 
  -4  14   0        0.01        0.00      1.75 o 
  -3  14   0        2.22        0.00      6.56 o 
  -2  14   0        0.06        0.00      3.56 o 
  -1  14   0        0.05        0.00      2.43 o 
   0  14   0       16.34       28.49      8.74 o 
   1  14   0       17.90       14.99      5.65 o 
   2  14   0       11.38       12.99      6.20 o 
   3  14   0        0.45        3.00      3.85 o 
   4  14   0       28.49       30.42     12.00 o 
  -3  15   0        1.66        6.95      6.76 o 
  -2  15   0       17.06       18.27      6.09 o 
  -1  15   0       10.92        8.03      3.67 o 
   0  15   0        5.93       10.80      4.31 o 
   1  15   0        1.57        0.04      2.22 o 
   2  15   0        0.42       10.07      6.31 o 
   3  15   0       46.39       62.20     16.68 o 
  -2  16   0       44.05       52.00     10.32 o 
  -1  16   0        6.81        4.79      2.48 o 
   0  16   0        0.15        5.47      3.28 o 
   1  16   0        0.60        1.10      0.77 o 
   2  16   0        9.13       13.35      6.53 o 
   3  16   0        0.01        0.00      2.66 o 
  -1  17   0        2.83        2.73      4.08 o 
   0  17   0        1.72        3.58      2.91 o 
   1  17   0        2.09        0.54      2.26 o 
   2  17   0       11.96       18.46      9.32 o 
  -1 -17   1        0.84        2.82      4.44 o 
   0 -17   1       23.18       24.92      6.92 o 
   1 -17   1        1.27        1.61      0.64 o 
  -2 -16   1        0.58        5.37      4.93 o 
  -1 -16   1        3.07        8.13      6.19 o 
   0 -16   1        3.37        2.76      2.47 o 
   1 -16   1        0.60        0.00      1.48 o 
   2 -16   1        1.74        2.87      5.17 o 
  -3 -15   1        2.03        2.18      2.74 o 
  -2 -15   1       41.96       42.77     13.18 o 
  -1 -15   1        5.06        2.98      1.90 o 
   0 -15   1        6.01        7.26      3.62 o 
   1 -15   1        0.11        0.00      1.55 o 
   2 -15   1      106.86      103.80     26.84 o 
   3 -15   1        0.81        0.84      1.95 o 
  -4 -14   1        1.12        0.96      1.86 o 
  -3 -14   1       12.72       17.85      8.83 o 
  -2 -14   1        5.73        4.01      5.00 o 
  -1 -14   1        0.63        0.00      2.70 o 
   0 -14   1        2.56        0.84      1.24 o 
   1 -14   1       16.17       16.71      5.27 o 
   2 -14   1        7.02        5.49      2.73 o 
   3 -14   1       14.98        9.71      7.39 o 
  -4 -13   1       15.66       10.43      7.54 o 
  -3 -13   1       67.23       72.03     17.02 o 
  -2 -13   1       21.26       19.74      8.07 o 
  -1 -13   1        1.01        1.65      1.85 o 
   0 -13   1        2.74        0.60      1.38 o 
   1 -13   1        0.08        0.00      1.17 o 
   2 -13   1        9.10       10.36      4.00 o 
   3 -13   1       10.77        6.28      6.14 o 
   4 -13   1        0.00        0.00      1.20 o 
  -4 -12   1       19.12       11.81      6.42 o 
  -3 -12   1      192.96      183.97     54.00 o 
  -2 -12   1       26.63       28.03      4.51 o 
  -1 -12   1        0.32        0.15      1.01 o 
   0 -12   1       19.30       19.46      9.33 o 
   1 -12   1       19.54       26.36      9.32 o 
   2 -12   1        3.43        1.80      1.28 o 
   3 -12   1       42.33       59.22     15.96 o 
   4 -12   1       24.54       24.13     11.37 o 
  -5 -11   1        6.72       10.90      6.11 o 
  -4 -11   1        1.61        0.53      1.39 o 
  -3 -11   1       36.46       37.25      7.87 o 
  -2 -11   1       60.38       61.63      8.24 o 
  -1 -11   1       22.63       23.44      4.48 o 
   0 -11   1        0.34        0.21      0.20 o 
   1 -11   1       14.15       17.93      6.86 o 
   2 -11   1        0.10        0.43      0.45 o 
   3 -11   1        9.45        4.15     11.33 o 
   4 -11   1        2.78        1.22      3.89 o 
   5 -11   1        0.29        0.00      3.74 o 
  -5 -10   1        3.55        0.00      3.49 o 
  -4 -10   1        0.50        0.00      2.94 o 
  -3 -10   1        9.75        8.45      4.03 o 
  -2 -10   1        1.87        0.29      1.04 o 
  -1 -10   1       50.65       36.90      5.74 o 
   0 -10   1       20.74       26.58      5.57 o 
   1 -10   1        3.84        6.10      1.88 o 
   2 -10   1        0.37        0.00      0.83 o 
   3 -10   1       32.36       24.38     11.73 o 
   4 -10   1       12.88        2.39      8.04 o 
   5 -10   1       14.83       12.81      5.45 o 
  -5  -9   1        3.41        6.18      3.76 o 
  -4  -9   1        1.61        0.00      4.04 o 
  -3  -9   1        2.81        0.00      1.85 o 
  -2  -9   1       14.73       11.49      2.36 o 
  -1  -9   1        3.79        2.47      1.70 o 
   0  -9   1       39.84       63.40     12.56 o 
   1  -9   1        0.74        1.08      1.96 o 
   2  -9   1       23.27       27.23      4.42 o 
   3  -9   1        7.45        7.53      4.11 o 
   4  -9   1        0.43        0.00     10.76 o 
   5  -9   1       93.16       94.97     15.40 o 
  -6  -8   1        0.43        0.00      1.74 o 
  -5  -8   1        0.11        1.21      1.80 o 
  -4  -8   1       28.71       20.48      6.26 o 
  -3  -8   1        1.52        2.13      2.28 o 
  -2  -8   1       12.75       10.97      2.52 o 
  -1  -8   1       53.29       50.50      5.62 o 
   0  -8   1      325.32      224.76     86.30 o 
   1  -8   1      733.57      840.51     20.87 o 
   2  -8   1        4.98        4.33      1.17 o 
   3  -8   1       75.59       78.13     26.62 o 
   4  -8   1       24.97       24.37      5.93 o 
   5  -8   1       10.81        9.86      4.62 o 
  -6  -7   1        0.66        0.65      1.48 o 
  -5  -7   1        8.51        4.65      4.75 o 
  -4  -7   1        9.57        8.80      6.66 o 
  -3  -7   1       24.40       24.90      3.35 o 
  -2  -7   1       24.71       25.44      4.18 o 
  -1  -7   1      423.28      131.01     16.24 o 
   0  -7   1      155.35      172.86     12.80 o 
   1  -7   1      150.47      160.25     11.86 o 
   2  -7   1      417.61      400.74     23.21 o 
   3  -7   1       39.87       42.57     10.34 o 
   4  -7   1      188.29      260.86     35.95 o 
   5  -7   1       26.92       23.85      6.92 o 
   6  -7   1        7.38        4.96     10.63 o 
  -6  -6   1        0.11        4.03      2.05 o 
  -5  -6   1        1.34        1.87      1.76 o 
  -4  -6   1        7.65       13.02      3.47 o 
  -3  -6   1      520.07      608.29     50.91 o 
  -2  -6   1       29.41       31.88      4.17 o 
  -1  -6   1      120.88       55.87     12.36 o 
   0  -6   1        0.01        0.00      0.88 o 
   1  -6   1      709.72      815.90     20.82 o 
   2  -6   1       35.52       46.26      5.53 o 
   3  -6   1      653.53      369.68     62.81 o 
   4  -6   1     1135.97     1211.12     47.36 o 
   5  -6   1       26.35       26.79      6.64 o 
   6  -6   1        1.17        0.26      3.79 o 
  -6  -5   1       16.40        8.47      3.11 o 
  -5  -5   1        2.24        5.62      4.64 o 
  -4  -5   1        7.24        5.18      2.42 o 
  -3  -5   1      419.68      483.33     20.88 o 
  -2  -5   1        0.16        0.00      0.38 o 
  -1  -5   1      452.47      333.37     26.09 o 
   0  -5   1       65.22       50.21      5.19 o 
   1  -5   1       43.83       46.64      3.98 o 
   2  -5   1      919.14      889.70     95.76 o 
   3  -5   1      105.24      146.00     25.88 o 
   4  -5   1      355.52      379.40     16.01 o 
   5  -5   1      152.75      169.80     16.18 o 
   6  -5   1       14.06       23.96      6.52 o 
  -6  -4   1        1.05        0.30      2.47 o 
  -5  -4   1        0.11        1.05      1.58 o 
  -4  -4   1      193.05      267.08     18.61 o 
  -3  -4   1      194.23      234.53     14.55 o 
  -2  -4   1        3.24        3.11      0.90 o 
  -1  -4   1      399.15      289.05     41.71 o 
   0  -4   1      215.76      181.55      9.22 o 
   1  -4   1       20.58       21.43      2.25 o 
   2  -4   1        1.70        1.50      0.53 o 
   3  -4   1      215.88      325.28     32.29 o 
   4  -4   1      151.15      164.68     10.20 o 
   5  -4   1      147.96      171.08     16.04 o 
   6  -4   1       42.60       43.31      8.93 o 
  -6  -3   1       32.38       40.22      8.52 o 
  -5  -3   1       11.43        8.06      2.89 o 
  -4  -3   1      120.45      137.23     13.59 o 
  -3  -3   1      210.15      269.85     15.98 o 
  -2  -3   1     3366.52     3712.55     73.24 o 
  -1  -3   1     1279.00     1284.49     18.68 o 
   0  -3   1        0.57        0.02      0.30 o 
   1  -3   1     2011.52     1950.52    129.24 o 
   2  -3   1      409.59      393.44     20.59 o 
   3  -3   1       70.98       80.25      8.59 o 
   4  -3   1      146.62      143.03     13.61 o 
   5  -3   1       59.53       69.04      9.63 o 
   6  -3   1       33.99       23.26      8.83 o 
  -6  -2   1        2.50        6.73      2.89 o 
  -5  -2   1       11.28        7.29      3.68 o 
  -4  -2   1       11.13       16.35      4.59 o 
  -3  -2   1        1.95        0.00      2.82 o 
  -2  -2   1      750.69      628.44     20.10 o 
  -1  -2   1      657.12      580.67     34.03 o 
   0  -2   1      176.23      141.82     10.55 o 
   1  -2   1       59.67       74.63      6.86 o 
   2  -2   1      102.81      153.20     15.22 o 
   3  -2   1      231.60      273.33     11.37 o 
   4  -2   1       37.33       39.54      6.34 o 
   5  -2   1      178.70      212.63     25.59 o 
   6  -2   1       12.97       14.51      5.03 o 
  -6  -1   1        8.57        4.37      2.15 o 
  -5  -1   1       74.71       87.43     11.38 o 
  -4  -1   1        0.16        0.01      0.51 o 
  -3  -1   1     1669.08     1939.51     37.36 o 
  -2  -1   1     3724.04     3956.30     40.17 o 
  -1  -1   1     3067.55     3100.59     25.20 o 
   1  -1   1     2656.98     2433.43     34.42 o 
   2  -1   1      112.93      135.36      8.46 o 
   3  -1   1        4.54        4.61      0.77 o 
   4  -1   1      203.48      206.33     15.07 o 
   5  -1   1       37.84       43.33      5.83 o 
   6  -1   1       72.65       92.30     12.16 o 
  -6   0   1       34.64       41.96      8.61 o 
  -5   0   1      136.51      149.26     18.71 o 
  -4   0   1        0.53        0.00      2.42 o 
  -3   0   1       56.81       65.29      4.11 o 
  -2   0   1     2662.43     3011.73     54.21 o 
  -1   0   1     4117.99     4968.75    101.11 o 
   1   0   1      158.33      145.62      4.19 o 
   2   0   1      386.49      422.15     14.06 o 
   3   0   1      122.08      132.07     10.35 o 
   4   0   1      131.24      148.76     12.51 o 
   5   0   1       86.26      108.13     10.07 o 
   6   0   1        0.57        0.00      1.25 o 
  -6   1   1        6.88        4.37      2.10 o 
  -5   1   1      239.45      231.78     17.50 o 
  -4   1   1       12.38       11.98      1.75 o 
  -3   1   1       79.99      126.87     13.05 o 
  -2   1   1     1742.88     1920.08     42.95 o 
  -1   1   1     1465.60     1838.49     61.39 o 
   1   1   1      241.72      245.38      5.82 o 
   2   1   1        0.07        0.01      0.59 o 
   3   1   1       80.10       80.55      6.35 o 
   4   1   1       15.21       15.83      3.07 o 
   5   1   1       56.64       69.13      7.92 o 
   6   1   1       15.57       24.81      8.66 o 
  -6   2   1       29.78       26.38     18.59 o 
  -5   2   1      481.39      552.22     34.65 o 
  -4   2   1       24.91       20.50      3.05 o 
  -3   2   1       99.00      107.76      7.08 o 
  -2   2   1      240.78      267.40      9.79 o 
  -1   2   1     3816.25     3306.84     58.46 o 
   0   2   1       98.04      106.23      4.60 o 
   1   2   1    10532.71     9757.42     57.21 o 
   2   2   1        6.95        6.06      0.87 o 
   3   2   1      167.78      170.06      8.99 o 
   4   2   1       65.91       75.97      7.03 o 
   5   2   1      261.39      315.56     20.61 o 
   6   2   1       39.34       60.53     13.51 o 
  -6   3   1       47.63       52.06      9.14 o 
  -5   3   1      161.82      171.69     16.03 o 
  -4   3   1      429.64      512.03     17.80 o 
  -3   3   1       23.32       28.97      3.80 o 
  -2   3   1      271.31      319.18     12.33 o 
  -1   3   1     2090.37     2323.38    320.46 o 
   0   3   1      304.15      255.68      9.17 o 
   1   3   1    11405.61    10278.01    592.21 o 
   2   3   1      532.33      581.04     20.57 o 
   3   3   1      435.66      413.25     17.64 o 
   4   3   1        8.63       10.79      3.20 o 
   5   3   1      130.05      143.02     13.78 o 
   6   3   1        5.45        9.98      4.71 o 
  -6   4   1        1.31        0.00      4.12 o 
  -5   4   1       98.31      111.21     12.96 o 
  -4   4   1        0.76        0.30      0.78 o 
  -3   4   1       15.29       18.91      3.06 o 
  -2   4   1      293.36      277.37     71.97 o 
  -1   4   1      260.67      291.00     27.29 o 
   0   4   1     7229.40     6643.87     54.78 o 
   1   4   1    21631.02    20129.76    653.48 o 
   2   4   1       83.97       80.37      8.03 o 
   3   4   1      820.90      704.41     28.69 o 
   4   4   1       59.11       64.65      8.14 o 
   5   4   1       19.90       27.92      6.28 o 
   6   4   1       13.69       23.75      7.08 o 
  -6   5   1        1.17        0.00      2.61 o 
  -5   5   1        0.05        0.00      3.82 o 
  -4   5   1        3.18        0.70      2.02 o 
  -3   5   1      469.98      453.21     21.45 o 
  -2   5   1      368.75      516.09     31.81 o 
  -1   5   1     1172.95     1269.39    149.13 o 
   0   5   1      150.04      129.03      7.96 o 
   1   5   1      458.24      439.90     20.53 o 
   2   5   1      660.21      596.29     22.14 o 
   3   5   1      502.89      579.52     27.98 o 
   4   5   1       61.78       58.37      9.71 o 
   5   5   1       29.36       39.38      9.09 o 
   6   5   1        0.68        0.00      2.32 o 
  -6   6   1       70.38      103.89     18.13 o 
  -5   6   1        6.46        3.93      9.92 o 
  -4   6   1        1.92        1.64      1.44 o 
  -3   6   1      118.96      152.41     39.75 o 
  -2   6   1       66.17       59.45     11.05 o 
  -1   6   1       20.44       11.18     11.34 o 
   0   6   1       37.69       29.94      4.13 o 
   1   6   1        7.41        8.26      1.76 o 
   2   6   1        9.10       10.11      1.70 o 
   3   6   1      166.58      179.27     14.67 o 
   4   6   1       42.26       31.48      7.11 o 
   5   6   1        0.78        0.00      3.47 o 
   6   6   1       22.73       24.93      7.76 o 
  -6   7   1        0.39        2.07      2.22 o 
  -5   7   1       15.60       25.00      8.00 o 
  -4   7   1      331.26      360.30     19.49 o 
  -3   7   1       43.83       42.04      8.31 o 
  -2   7   1       66.20       70.12     12.43 o 
  -1   7   1      312.96      363.47     68.34 o 
   0   7   1        1.99        2.61      1.23 o 
   1   7   1       33.96       24.25      3.72 o 
   2   7   1       72.34       73.52      8.19 o 
   3   7   1        0.23        0.00     10.01 o 
   4   7   1       15.42       10.85      3.63 o 
   5   7   1        0.54        0.00      2.52 o 
   6   7   1       23.44       24.96      8.25 o 
  -6   8   1       39.31       52.03     12.66 o 
  -5   8   1        9.93        6.25      4.37 o 
  -4   8   1      231.12      209.16     15.35 o 
  -3   8   1      505.65      503.84     29.31 o 
  -2   8   1      106.89      154.32     20.45 o 
  -1   8   1      209.01      225.42     43.92 o 
   0   8   1      103.99      113.87     13.45 o 
   1   8   1      347.67      311.15     11.74 o 
   2   8   1      152.73      167.55      9.42 o 
   3   8   1       20.62       27.14      5.73 o 
   4   8   1       22.31       22.66      5.49 o 
   5   8   1        2.46        0.00      2.28 o 
   6   8   1        4.01        0.54      6.21 o 
  -5   9   1        0.97        0.99      1.62 o 
  -4   9   1      278.50      289.23     22.51 o 
  -3   9   1      640.65      613.55     34.59 o 
  -2   9   1      514.09      416.77    133.20 o 
  -1   9   1        1.59        1.94      1.66 o 
   0   9   1       56.57       61.31      7.32 o 
   1   9   1      247.19      166.45      9.12 o 
   2   9   1        9.02        7.24      1.61 o 
   3   9   1        2.82        0.00      0.87 o 
   4   9   1        0.12        0.00      2.37 o 
   5   9   1        2.33        1.54      1.97 o 
  -5  10   1       16.92       15.59      7.14 o 
  -4  10   1      402.65      546.27     66.24 o 
  -3  10   1      282.32      235.82     42.89 o 
  -2  10   1       33.96       38.68      8.22 o 
  -1  10   1      497.12      559.59     36.43 o 
   0  10   1       62.57       77.98     24.50 o 
   1  10   1      135.18      150.26     12.21 o 
   2  10   1       26.73       39.05      5.99 o 
   3  10   1       60.37       75.74     10.49 o 
   4  10   1        4.68        4.73      2.38 o 
   5  10   1       11.29       12.30      5.42 o 
  -5  11   1        0.87        3.76      2.37 o 
  -4  11   1        0.14        1.50      2.76 o 
  -3  11   1       10.76        3.89      8.34 o 
  -2  11   1        2.70        4.14      2.63 o 
  -1  11   1       45.85       51.79     11.30 o 
   0  11   1        9.47       12.83      3.88 o 
   1  11   1       14.53       23.42      3.93 o 
   2  11   1        4.83        3.63      1.83 o 
   3  11   1        0.31        0.00      1.44 o 
   4  11   1       10.66       17.17      5.52 o 
   5  11   1       15.34        8.51      4.55 o 
  -4  12   1       47.61       45.17     10.27 o 
  -3  12   1       28.92       17.40      5.65 o 
  -2  12   1       23.58       25.51      5.25 o 
  -1  12   1       89.11      114.99     12.26 o 
   0  12   1       68.73       71.39     11.11 o 
   1  12   1        2.91        8.39      2.51 o 
   2  12   1        1.41        4.61      1.81 o 
   3  12   1        1.09        1.81      1.12 o 
   4  12   1        7.09        9.34      4.07 o 
   5  12   1        2.16        0.47      1.51 o 
  -4  13   1        0.68        1.54      3.07 o 
  -3  13   1       10.99       12.83      6.33 o 
  -2  13   1       64.43       83.81      9.31 o 
  -1  13   1        1.57        0.00      0.93 o 
   0  13   1        0.01        1.90      3.62 o 
   1  13   1        7.85        4.98      1.68 o 
   2  13   1        2.81        4.83      5.41 o 
   3  13   1        6.86        1.81      2.72 o 
   4  13   1        4.48        1.24      3.24 o 
  -4  14   1        0.61        2.00      3.17 o 
  -3  14   1        5.03        0.00      6.31 o 
  -2  14   1       13.73        3.46      8.20 o 
  -1  14   1        0.01        0.00      8.29 o 
   0  14   1       10.58        6.04      4.30 o 
   1  14   1       13.56       11.19      5.55 o 
   2  14   1        7.45       11.30      5.93 o 
   3  14   1        7.80       10.64      6.48 o 
   4  14   1        4.15        3.57      4.92 o 
  -3  15   1        2.38        0.00      3.59 o 
  -2  15   1        0.00        1.25      1.47 o 
  -1  15   1        4.48        5.43      3.39 o 
   0  15   1        4.14        4.63      2.68 o 
   1  15   1        1.84        0.74      1.96 o 
   2  15   1        4.50        2.58      2.41 o 
   3  15   1       33.35       34.82     12.04 o 
  -3  16   1        0.75        0.00      4.57 o 
  -2  16   1        0.81        2.94      2.47 o 
  -1  16   1        1.80        3.32      2.49 o 
   0  16   1        1.26        0.00      3.01 o 
   1  16   1        3.39        0.81      2.26 o 
   2  16   1        5.86        2.73      3.82 o 
   3  16   1       27.93       34.41     12.96 o 
  -2  17   1        3.31        0.27      1.08 o 
  -1  17   1        4.90        8.51      3.88 o 
   0  17   1        0.87        3.48      2.67 o 
   1  17   1        0.84        0.00      4.07 o 
   2  17   1        0.75        5.13      6.14 o 
   0  18   1        0.00        0.00      2.26 o 
  -2 -16   2        0.25        0.00      4.09 o 
  -1 -16   2       16.79       22.72      9.88 o 
   0 -16   2       44.90       51.99     10.07 o 
   1 -16   2        1.79        2.81      0.80 o 
   2 -16   2        5.63        5.37      7.08 o 
  -3 -15   2        4.53       13.34      8.11 o 
  -2 -15   2        1.47        5.73      5.22 o 
  -1 -15   2        1.98        0.24      2.57 o 
   0 -15   2        0.51        0.00      3.19 o 
   1 -15   2       31.17       23.57      7.71 o 
   2 -15   2       77.40       77.36     16.94 o 
  -3 -14   2       18.45       23.61     11.20 o 
  -2 -14   2       18.26       30.60     11.27 o 
  -1 -14   2        1.18        0.00      2.40 o 
   0 -14   2        0.08        0.00      0.70 o 
   1 -14   2       31.77       20.10      5.51 o 
   2 -14   2       48.90       47.02      8.97 o 
   3 -14   2        6.84        9.88      8.14 o 
  -4 -13   2        0.65        3.55      6.40 o 
  -3 -13   2        3.67        5.48      5.08 o 
  -2 -13   2       34.50       41.90     11.98 o 
  -1 -13   2        2.04        2.80      2.27 o 
   0 -13   2        0.81        1.63      4.03 o 
   1 -13   2        7.72       11.99      4.24 o 
   2 -13   2       29.56       31.06      6.92 o 
   3 -13   2      110.10      110.26     25.64 o 
   4 -13   2        8.81       15.26      9.84 o 
  -4 -12   2       13.09        6.65      6.04 o 
  -3 -12   2       39.52       47.00     13.96 o 
  -2 -12   2       41.92       62.30      9.07 o 
  -1 -12   2       43.86       37.84      7.19 o 
   0 -12   2       14.07       16.85      4.80 o 
   1 -12   2       29.74       27.00      8.00 o 
   2 -12   2       98.01       82.35     10.73 o 
   3 -12   2       36.02       46.55     14.45 o 
   4 -12   2        3.85        5.40      5.37 o 
  -5 -11   2       48.57       53.31     11.48 o 
  -4 -11   2        4.57        3.72      1.86 o 
  -3 -11   2      166.10      199.70     19.33 o 
  -2 -11   2        1.68        1.16      1.99 o 
  -1 -11   2        0.17        0.47      1.01 o 
   0 -11   2       12.53       14.21      6.18 o 
   1 -11   2       21.71       25.37      7.62 o 
   2 -11   2       37.22       31.16      4.90 o 
   3 -11   2       41.46       22.18     12.18 o 
   4 -11   2        0.79        0.00      2.05 o 
  -5 -10   2        2.59        1.97      1.94 o 
  -4 -10   2        0.01        0.41      2.85 o 
  -3 -10   2       24.69       16.47      5.35 o 
  -2 -10   2       58.31       35.80      5.70 o 
  -1 -10   2        2.94        2.84      1.63 o 
   0 -10   2       14.94       19.91      5.62 o 
   1 -10   2        7.26        4.28      1.55 o 
   2 -10   2        1.54        0.01      1.29 o 
   3 -10   2       10.30        7.16      3.02 o 
   4 -10   2       28.39       21.80      7.07 o 
   5 -10   2        0.38        0.94      1.97 o 
  -5  -9   2       32.05       17.41      5.98 o 
  -4  -9   2        7.97        8.30      5.11 o 
  -3  -9   2       53.76       59.60      6.61 o 
  -2  -9   2       44.51       46.80      5.85 o 
  -1  -9   2        9.12        5.22      1.63 o 
   0  -9   2        0.02        0.00      1.44 o 
   1  -9   2       61.68       48.78      3.78 o 
   2  -9   2        0.50        0.51      0.52 o 
   3  -9   2       44.34       63.39     11.16 o 
   4  -9   2       27.87       28.46      7.79 o 
   5  -9   2        0.79        0.00      2.59 o 
  -5  -8   2        7.19        9.81      5.24 o 
  -4  -8   2       62.19       71.45     13.04 o 
  -3  -8   2       36.77       39.02      5.76 o 
  -2  -8   2       48.54       66.17      7.85 o 
  -1  -8   2      119.59       97.32      6.62 o 
   0  -8   2        3.87        6.99      2.52 o 
   1  -8   2      439.62      438.43     13.56 o 
   2  -8   2       81.85      113.85      8.38 o 
   3  -8   2       38.67       46.02      8.31 o 
   4  -8   2        4.74        0.00      3.77 o 
   5  -8   2       22.95       23.55      7.05 o 
  -6  -7   2        2.02        2.39      2.87 o 
  -5  -7   2       39.11       40.26      7.86 o 
  -4  -7   2        1.07        0.30      1.13 o 
  -3  -7   2        2.06        0.00      3.82 o 
  -2  -7   2       31.00       26.21      3.75 o 
  -1  -7   2        3.08        2.26      1.14 o 
   0  -7   2        3.50        4.77      3.56 o 
   1  -7   2      973.12      855.54     27.42 o 
   2  -7   2      257.31      286.11     15.43 o 
   3  -7   2        0.07        0.00      1.11 o 
   4  -7   2        1.36        0.53      2.88 o 
   5  -7   2        8.06        7.19      3.64 o 
  -6  -6   2        8.70       10.73      4.16 o 
  -5  -6   2        0.01        0.74      1.52 o 
  -4  -6   2       69.24       90.53     14.47 o 
  -3  -6   2       64.46       60.60      7.88 o 
  -2  -6   2        5.79        7.37      2.16 o 
  -1  -6   2       92.90       68.27      6.35 o 
   0  -6   2       21.99       25.82      9.21 o 
   1  -6   2      581.36      277.71     65.47 o 
   2  -6   2      291.65      311.54     17.00 o 
   3  -6   2       68.60       73.15      8.59 o 
   4  -6   2        1.82        2.25      2.92 o 
   5  -6   2       21.95       19.47      5.53 o 
   6  -6   2       14.26       12.79      5.09 o 
  -6  -5   2        0.55        3.07      2.35 o 
  -5  -5   2        1.83        0.67      3.23 o 
  -4  -5   2      164.89      230.38     26.10 o 
  -3  -5   2        2.74        1.49      1.04 o 
  -2  -5   2      194.30      255.04     25.36 o 
  -1  -5   2       20.72       15.00      3.02 o 
   0  -5   2      238.63      153.22     28.42 o 
   1  -5   2      434.70      508.16     49.74 o 
   2  -5   2      800.93     1055.99     24.72 o 
   3  -5   2      291.08      369.14     18.62 o 
   4  -5   2       69.23       72.57      9.47 o 
   5  -5   2        2.02        1.53      1.11 o 
   6  -5   2        8.61       12.75      4.43 o 
  -6  -4   2        6.04        6.27      3.96 o 
  -5  -4   2        2.95        0.00      2.10 o 
  -4  -4   2        0.22        1.82      2.58 o 
  -3  -4   2       11.76       17.78      4.03 o 
  -2  -4   2       23.52       24.94      4.16 o 
  -1  -4   2      372.84      113.17      9.98 o 
   0  -4   2      274.17      240.47     40.05 o 
   1  -4   2      191.42      131.67      7.16 o 
   2  -4   2     3730.63     2547.39    512.86 o 
   3  -4   2      161.55      225.35     14.62 o 
   4  -4   2      105.09      122.08     16.54 o 
   5  -4   2       17.07       16.93      4.85 o 
   6  -4   2        1.36        0.25      1.31 o 
  -6  -3   2        4.71       14.27      5.14 o 
  -5  -3   2        1.57        3.86      2.27 o 
  -4  -3   2       32.03       38.05      7.04 o 
  -3  -3   2      187.67      249.18     25.32 o 
  -2  -3   2      857.50      862.14     30.30 o 
  -1  -3   2      131.66      117.66      6.37 o 
   0  -3   2      128.33      105.03     13.13 o 
   1  -3   2       25.12       15.72      1.40 o 
   2  -3   2     1885.60     1754.82     54.44 o 
   3  -3   2      274.20      233.55     19.51 o 
   4  -3   2       16.20       15.19      2.09 o 
   5  -3   2       26.84       40.13      7.69 o 
   6  -3   2       12.20       10.54      3.94 o 
  -6  -2   2       43.25       44.47      8.79 o 
  -5  -2   2       13.94       16.16      4.85 o 
  -4  -2   2       19.34       17.48      6.02 o 
  -3  -2   2       13.61       14.05      2.94 o 
  -2  -2   2      751.83      874.97     27.22 o 
  -1  -2   2      208.88      193.13      7.19 o 
   0  -2   2        1.10        3.79      1.27 o 
   1  -2   2      109.57      112.27     12.64 o 
   2  -2   2       18.75       17.99      1.80 o 
   3  -2   2       48.74       41.87      5.55 o 
   4  -2   2       54.95       61.01      8.48 o 
   5  -2   2       91.20       86.07     11.19 o 
   6  -2   2        6.47        9.83      4.41 o 
  -6  -1   2        0.64        0.00      3.61 o 
  -5  -1   2       14.25        7.56      6.33 o 
  -4  -1   2        4.43        3.22      1.70 o 
  -3  -1   2       11.25       16.42      3.43 o 
  -2  -1   2      148.82      165.54      9.54 o 
  -1  -1   2      233.28      300.32     35.37 o 
   0  -1   2     2431.88     1097.34     79.03 o 
   1  -1   2     2871.68     2384.34    106.21 o 
   2  -1   2       15.52       10.71      1.74 o 
   3  -1   2      373.62      381.29     21.37 o 
   4  -1   2      178.01      184.85     13.60 o 
   5  -1   2        8.41       11.45      2.64 o 
   6  -1   2        0.76        4.24      3.33 o 
  -6   0   2       17.11        5.01      3.52 o 
  -5   0   2        7.91       11.33      3.88 o 
  -4   0   2        0.63        0.68      1.60 o 
  -3   0   2      771.46      845.02     27.46 o 
  -2   0   2     1062.30     1155.14     41.59 o 
  -1   0   2      842.15      976.56     46.20 o 
   0   0   2       89.56      130.43     65.21 o 
   1   0   2     2136.64     1411.31    116.18 o 
   2   0   2        0.06        3.88      0.99 o 
   3   0   2      184.06      204.08     10.79 o 
   4   0   2       27.99       26.38      4.14 o 
   5   0   2      124.42      143.26     11.17 o 
   6   0   2      152.88      163.41     16.80 o 
  -6   1   2       46.55       48.56     12.42 o 
  -5   1   2       82.88       86.13     14.33 o 
  -4   1   2      238.83      253.49     14.71 o 
  -3   1   2      111.18      131.30      8.21 o 
  -2   1   2       31.49       47.56      3.56 o 
  -1   1   2     6215.62     6349.64    161.69 o 
   0   1   2        0.06        0.00      0.35 o 
   1   1   2      748.29      621.30     19.78 o 
   2   1   2      784.66      812.12     21.74 o 
   3   1   2      402.30      435.90     15.66 o 
   4   1   2      197.33      214.86     11.78 o 
   5   1   2      103.32      104.14      9.32 o 
   6   1   2        3.09        3.48      2.28 o 
  -6   2   2       25.83       18.31      7.53 o 
  -5   2   2        2.11        0.00      3.85 o 
  -4   2   2      238.94      239.74     12.45 o 
  -3   2   2       84.80       83.89      6.76 o 
  -2   2   2      159.78      195.43     10.04 o 
  -1   2   2     1663.50     1430.24     83.31 o 
   0   2   2     1055.23      730.76     41.89 o 
   1   2   2     1097.79      891.61     20.86 o 
   2   2   2      184.01      199.07      8.46 o 
   3   2   2       45.10       47.46      4.53 o 
   4   2   2      180.41      202.83     12.38 o 
   5   2   2      263.13      287.34     15.45 o 
   6   2   2        0.15        0.00     16.68 o 
  -6   3   2        5.83        1.83      2.54 o 
  -5   3   2      176.68      180.92     16.40 o 
  -4   3   2      101.13      101.65      8.56 o 
  -3   3   2      122.23      182.81     10.42 o 
  -2   3   2      535.76      737.30     26.95 o 
  -1   3   2      142.41      167.56     27.09 o 
   0   3   2     1081.18      773.31     32.30 o 
   1   3   2    28916.59    26936.69    205.14 o 
   2   3   2        0.82        0.60      0.60 o 
   3   3   2      104.62      106.12      6.96 o 
   4   3   2      207.48      195.26     10.88 o 
   5   3   2       10.49       10.54      3.54 o 
   6   3   2        2.25        5.44      2.09 o 
  -6   4   2       23.34       16.02      6.25 o 
  -5   4   2      117.32      145.08     42.37 o 
  -4   4   2      287.39      274.49     15.95 o 
  -3   4   2       80.28      101.67      8.82 o 
  -2   4   2       10.45       17.14      3.54 o 
  -1   4   2     2023.37     2440.75     60.26 o 
   0   4   2    51774.71    52782.23   1550.44 o 
   1   4   2    14939.17    15043.91    139.54 o 
   2   4   2      107.86       93.07      8.03 o 
   3   4   2     1049.36     1057.89     33.71 o 
   4   4   2       71.93       73.44      5.23 o 
   5   4   2       93.93       87.45     12.39 o 
   6   4   2       22.08       20.03     11.95 o 
  -6   5   2        0.06        0.00      9.80 o 
  -5   5   2       89.88       71.08     12.72 o 
  -4   5   2      341.81      373.46     18.95 o 
  -3   5   2       62.82       67.64      7.95 o 
  -2   5   2      335.16      430.09     30.92 o 
  -1   5   2     2637.53     2004.74    257.99 o 
   0   5   2     1107.95      775.36     88.14 o 
   1   5   2     3220.44     2458.19    312.62 o 
   2   5   2      690.96      727.33     24.10 o 
   3   5   2      265.05      282.31     17.30 o 
   4   5   2       12.48        5.61      3.16 o 
   5   5   2        1.89        0.31      1.38 o 
   6   5   2       83.21       78.98     13.12 o 
  -6   6   2        2.32        2.90      3.95 o 
  -5   6   2       74.18       85.11     14.28 o 
  -4   6   2      252.35      271.94     19.25 o 
  -3   6   2      164.17      158.36     11.66 o 
  -2   6   2      945.35      900.92     46.27 o 
  -1   6   2     1695.27     1445.95    218.80 o 
   0   6   2      461.55      452.63     97.06 o 
   1   6   2     4195.34     3173.07    269.59 o 
   2   6   2      520.99      468.79     19.87 o 
   3   6   2        8.13        6.04      1.91 o 
   4   6   2       19.88       13.30      4.19 o 
   5   6   2        0.22        0.00      2.51 o 
   6   6   2       29.12       36.27      9.43 o 
  -6   7   2       10.48       10.33      5.66 o 
  -5   7   2       12.86       14.49      5.39 o 
  -4   7   2      100.73      127.71     12.02 o 
  -3   7   2       32.08       33.79      6.73 o 
  -2   7   2       40.49       39.01     10.59 o 
  -1   7   2      456.11      438.66     69.54 o 
   0   7   2      153.04      162.87     10.17 o 
   1   7   2      142.70      180.79      9.64 o 
   2   7   2     4626.92     4552.04     65.61 o 
   3   7   2        0.16        0.00      1.83 o 
   4   7   2       10.95        9.88      3.38 o 
   5   7   2       10.02        9.02      3.08 o 
   6   7   2       35.78       33.17      8.99 o 
  -6   8   2       43.13       49.06     12.33 o 
  -5   8   2       27.47       33.21     10.40 o 
  -4   8   2      213.41      268.11     18.06 o 
  -3   8   2      147.45      171.94     33.88 o 
  -2   8   2      135.69      137.73     19.23 o 
  -1   8   2      184.38      141.98     68.83 o 
   0   8   2       89.18       92.64     12.22 o 
   1   8   2      556.37      556.21     29.57 o 
   2   8   2      409.65      425.48     67.95 o 
   3   8   2        4.81        1.10      1.50 o 
   4   8   2       13.02        9.05      3.02 o 
   5   8   2        0.04        2.33      2.40 o 
   6   8   2       18.04       16.16      6.22 o 
  -5   9   2        2.88        1.28      3.96 o 
  -4   9   2      283.33      303.69     19.48 o 
  -3   9   2        2.29        0.00      1.80 o 
  -2   9   2      286.29      407.35     33.86 o 
  -1   9   2        2.27        2.57      1.54 o 
   0   9   2       25.89       42.43     11.40 o 
   1   9   2     1313.88     1256.36    111.68 o 
   2   9   2      306.96      355.51     31.25 o 
   3   9   2       16.24       13.94      5.30 o 
   4   9   2       18.27       28.33      6.97 o 
   5   9   2        7.21        9.60      4.59 o 
   6   9   2        0.86        0.28      0.92 o 
  -5  10   2        0.65        0.51      8.00 o 
  -4  10   2      145.63      160.49     14.77 o 
  -3  10   2      257.65      306.80     24.74 o 
  -2  10   2       37.39       59.77     13.15 o 
  -1  10   2        0.64        0.00      1.72 o 
   0  10   2       67.70       88.27     33.09 o 
   1  10   2      486.50      665.01    118.46 o 
   2  10   2        0.76        0.00      1.01 o 
   3  10   2       86.43      103.11     11.93 o 
   4  10   2       14.31       19.90      5.88 o 
   5  10   2        1.23        0.00      3.11 o 
  -5  11   2        0.91        0.00      4.61 o 
  -4  11   2      117.50      132.95     14.82 o 
  -3  11   2       11.15        3.90      5.27 o 
  -2  11   2       28.39       34.95      6.86 o 
  -1  11   2       24.47       17.85      7.92 o 
   0  11   2        1.31        1.14      0.38 o 
   1  11   2       55.13       57.17      7.51 o 
   2  11   2       19.28       21.79      4.86 o 
   3  11   2        0.02        1.10      1.85 o 
   4  11   2        8.29       10.81      4.33 o 
   5  11   2        0.01        2.30      2.44 o 
  -5  12   2        0.84        0.00      3.55 o 
  -4  12   2        1.02        2.51      2.91 o 
  -3  12   2        4.39        1.06      4.21 o 
  -2  12   2        0.08        0.00      2.56 o 
  -1  12   2        3.59        2.49      2.68 o 
   0  12   2      592.72      564.05    193.84 o 
   1  12   2       25.01       23.16      3.94 o 
   2  12   2        1.80        1.16      1.15 o 
   3  12   2        0.06        7.76      5.67 o 
   4  12   2       14.25       15.48      5.77 o 
   5  12   2        4.66        8.27      4.18 o 
  -4  13   2       13.87       10.51      8.90 o 
  -3  13   2        3.90        0.00      2.00 o 
  -2  13   2       17.31       14.95      6.28 o 
  -1  13   2      354.50      366.24     23.28 o 
   0  13   2        0.77        1.33      1.33 o 
   1  13   2        1.81        2.65      1.40 o 
   2  13   2        0.37        0.96      1.26 o 
   3  13   2        4.72        4.63      1.98 o 
   4  13   2        0.19        2.49      2.37 o 
  -4  14   2        1.27        0.00      1.43 o 
  -3  14   2        3.45        0.98      2.55 o 
  -2  14   2        0.12        1.03      4.48 o 
  -1  14   2        0.90        5.27      3.56 o 
   0  14   2       71.44       82.07     10.98 o 
   1  14   2        1.15        1.46      0.93 o 
   2  14   2        0.69        0.26      1.28 o 
   3  14   2        2.19        1.33      2.42 o 
   4  14   2       12.54       12.40      4.75 o 
  -3  15   2        3.07        1.06      1.06 o 
  -2  15   2        3.02        2.10      4.46 o 
  -1  15   2        0.00        0.00      1.37 o 
   0  15   2        0.49        0.00      1.41 o 
   1  15   2        0.49        0.61      1.08 o 
   2  15   2        0.87        0.00      4.16 o 
   3  15   2        0.01        0.10      2.99 o 
   4  15   2        1.30        0.00      2.57 o 
  -3  16   2        2.56        0.00      6.16 o 
  -2  16   2        1.62        0.00      2.09 o 
  -1  16   2        0.64        0.00      2.02 o 
   0  16   2       15.73       21.44      6.26 o 
   1  16   2       21.49       16.85      7.69 o 
   2  16   2        0.00        0.00      3.71 o 
   3  16   2        5.16        3.26      4.22 o 
  -2  17   2        1.25        2.75      2.36 o 
  -1  17   2        1.79        2.49      2.99 o 
   0  17   2        0.47        0.00      1.79 o 
   1  17   2        3.83        0.96      1.67 o 
   2  17   2       15.96       11.72      6.68 o 
  -1  18   2        4.75        5.06      3.33 o 
   0  18   2        1.54        4.87      3.26 o 
   1  18   2       14.50       11.45      7.65 o 
  -1 -16   3       52.10       48.91     14.20 o 
   0 -16   3       70.13       76.81     12.16 o 
   1 -16   3        1.10        0.00      5.90 o 
  -2 -15   3        4.35       10.27      6.50 o 
  -1 -15   3      169.61      229.10     26.23 o 
   0 -15   3       21.28       13.22      5.23 o 
   1 -15   3       11.39        5.87      5.53 o 
   2 -15   3       18.18       21.05      6.76 o 
  -3 -14   3        3.03        3.65      4.84 o 
  -2 -14   3       27.12       23.91      9.96 o 
  -1 -14   3        0.01        0.61      0.80 o 
   0 -14   3        7.08        3.48      4.64 o 
   1 -14   3       24.49       28.50      6.62 o 
   2 -14   3        0.22        4.01      4.31 o 
   3 -14   3        1.25        0.54      2.05 o 
  -4 -13   3        6.48        7.79      6.72 o 
  -3 -13   3       24.32       22.93      9.98 o 
  -2 -13   3       83.06       89.83     18.09 o 
  -1 -13   3       38.34       32.85      7.16 o 
   0 -13   3        5.10        3.75      2.42 o 
   1 -13   3       21.84       21.66      5.55 o 
   2 -13   3        0.13        1.16      3.53 o 
   3 -13   3       11.43        1.76      4.28 o 
  -4 -12   3        8.87        8.73      5.58 o 
  -3 -12   3       41.27       44.98     14.05 o 
  -2 -12   3       21.85       34.91      7.14 o 
  -1 -12   3        0.72        1.57      3.31 o 
   0 -12   3        6.32        9.31      3.31 o 
   1 -12   3       12.98       13.74      4.11 o 
   2 -12   3        0.09        0.00      1.88 o 
   3 -12   3       20.42       26.25     11.75 o 
   4 -12   3        0.05        0.00      2.28 o 
  -4 -11   3        3.43        3.25      5.31 o 
  -3 -11   3        2.55        9.18      5.52 o 
  -2 -11   3       51.03       48.61      7.96 o 
  -1 -11   3        0.31        0.00      1.17 o 
   0 -11   3       43.07       48.36      7.99 o 
   1 -11   3        8.47        7.58      2.37 o 
   2 -11   3       19.60       12.49      4.80 o 
   3 -11   3       24.35       22.79     10.54 o 
   4 -11   3       15.24       13.53     10.08 o 
  -5 -10   3       21.21       22.72      7.54 o 
  -4 -10   3       11.71       14.89      5.49 o 
  -3 -10   3        1.09        3.44      1.55 o 
  -2 -10   3      223.77      269.08     20.71 o 
  -1 -10   3      192.44      206.75     21.27 o 
   0 -10   3       62.31       61.71      8.64 o 
   1 -10   3       72.32       66.94      8.55 o 
   2 -10   3       12.84       11.21      2.51 o 
   3 -10   3        0.00        0.00      0.37 o 
   4 -10   3       43.94       57.82     10.88 o 
   5 -10   3        0.17        0.00      4.75 o 
  -5  -9   3        7.78        6.50      4.19 o 
  -4  -9   3        0.05        0.00      8.07 o 
  -3  -9   3       91.99       90.43      8.58 o 
  -2  -9   3      276.38      261.82     14.73 o 
  -1  -9   3       13.47       16.28      4.09 o 
   0  -9   3       76.46       90.02     11.47 o 
   1  -9   3       14.06       10.73      5.40 o 
   2  -9   3       19.73       18.02      3.31 o 
   3  -9   3       36.08       44.47      9.06 o 
   4  -9   3       49.77       67.71     11.50 o 
   5  -9   3       11.50       22.07      7.55 o 
  -5  -8   3       25.02       20.21     10.52 o 
  -4  -8   3        4.13        0.74      1.39 o 
  -3  -8   3       21.45       39.00     20.34 o 
  -2  -8   3      119.09      118.74     10.00 o 
  -1  -8   3        7.84        5.82      1.75 o 
   0  -8   3      244.87      218.49     51.86 o 
   1  -8   3       91.28       80.26      6.31 o 
   2  -8   3       17.41       23.86      3.58 o 
   3  -8   3       69.67       51.54      8.58 o 
   4  -8   3       12.06        6.56      2.85 o 
   5  -8   3        4.74        2.52      4.01 o 
  -5  -7   3       20.93       26.23      6.23 o 
  -4  -7   3       93.32       70.12      9.15 o 
  -3  -7   3       12.45       11.99      3.42 o 
  -2  -7   3      250.50      255.74     69.92 o 
  -1  -7   3       23.47       19.10      4.29 o 
   0  -7   3      133.81      129.45     22.87 o 
   1  -7   3        0.11        0.01      0.38 o 
   2  -7   3      274.62      297.25     23.22 o 
   3  -7   3        0.22        1.44      1.21 o 
   4  -7   3        0.67        3.03      1.90 o 
   5  -7   3       16.98       14.02      4.59 o 
  -6  -6   3        4.72        6.15      3.81 o 
  -5  -6   3       29.60       29.14      6.69 o 
  -4  -6   3        0.09        1.16      2.07 o 
  -3  -6   3        0.02        2.71      1.80 o 
  -2  -6   3      154.63      149.26     14.53 o 
  -1  -6   3        2.51        0.57      1.04 o 
   0  -6   3      108.87      107.63     29.44 o 
   1  -6   3      404.94      439.78     14.19 o 
   2  -6   3       27.40       33.08      3.88 o 
   3  -6   3       61.53       72.57      8.09 o 
   4  -6   3       31.42       33.46      6.46 o 
   5  -6   3        8.91       14.39      5.57 o 
   6  -6   3        0.17        2.84      4.41 o 
  -6  -5   3        6.44        3.20      3.80 o 
  -5  -5   3        1.16        0.00      2.15 o 
  -4  -5   3        5.40        3.19      0.64 o 
  -3  -5   3       24.76       34.23      5.75 o 
  -2  -5   3        7.62        7.75      3.98 o 
  -1  -5   3      206.28      170.83     20.09 o 
   0  -5   3       78.23       75.62     27.41 o 
   1  -5   3      506.61      510.69     55.00 o 
   2  -5   3        1.51        0.19      0.73 o 
   3  -5   3       30.10       31.48      7.10 o 
   4  -5   3        2.42        1.98      2.16 o 
   5  -5   3       51.49       54.21      8.97 o 
   6  -5   3        1.53        4.88      3.85 o 
  -6  -4   3        2.64        1.86      3.03 o 
  -5  -4   3        0.04        1.40      2.06 o 
  -4  -4   3       59.91       65.28      9.32 o 
  -3  -4   3      398.75      430.72     27.67 o 
  -2  -4   3        4.03        3.14      1.89 o 
  -1  -4   3      799.41      683.56     77.08 o 
   0  -4   3      108.02      151.15     10.47 o 
   1  -4   3      134.06      108.37      6.04 o 
   2  -4   3      203.08      239.57     23.62 o 
   3  -4   3       98.98       91.79     11.20 o 
   4  -4   3      120.42      156.10     13.71 o 
   5  -4   3        4.26        1.27      1.48 o 
   6  -4   3        1.14        0.00      2.85 o 
  -6  -3   3       19.14       30.35      7.97 o 
  -5  -3   3       14.22       10.19      4.20 o 
  -4  -3   3      121.07      101.02     27.70 o 
  -3  -3   3       69.56       76.12     10.18 o 
  -2  -3   3        0.90        0.72      0.65 o 
  -1  -3   3     1252.08     1268.08    212.38 o 
   0  -3   3      218.52      199.60     15.72 o 
   1  -3   3      169.14       89.22     11.00 o 
   2  -3   3      405.67      349.96     17.14 o 
   3  -3   3        4.16       10.21      3.46 o 
   4  -3   3      524.48      634.99     35.67 o 
   5  -3   3      221.87      230.64     18.55 o 
   6  -3   3        0.02        1.15      1.63 o 
  -6  -2   3       11.45       15.33      5.12 o 
  -5  -2   3        0.01        1.67      3.19 o 
  -4  -2   3       77.09       84.17     12.79 o 
  -3  -2   3      750.69      813.37     68.54 o 
  -2  -2   3      374.92      432.55     23.82 o 
  -1  -2   3       96.93       88.07     24.84 o 
   0  -2   3        1.19        1.20      0.29 o 
   1  -2   3      158.92      179.61      9.05 o 
   2  -2   3        2.63        2.06      1.00 o 
   3  -2   3      211.93      202.86     21.27 o 
   4  -2   3      473.06      482.50     20.19 o 
   5  -2   3      285.66      326.85     21.64 o 
   6  -2   3        9.20        7.20      2.89 o 
  -6  -1   3       27.27       27.01      7.48 o 
  -5  -1   3        5.78        3.06      3.34 o 
  -4  -1   3        0.23        0.23      1.74 o 
  -3  -1   3      846.02     1266.23     56.06 o 
  -2  -1   3      240.06      295.57     16.43 o 
  -1  -1   3     1926.22     1655.44     48.42 o 
   0  -1   3     1439.08      776.05     30.77 o 
   1  -1   3      384.07      315.41     12.82 o 
   2  -1   3      571.15      580.80     22.77 o 
   3  -1   3     3455.84     3269.23    195.74 o 
   4  -1   3      330.08      382.42     20.55 o 
   5  -1   3      308.72      343.56     24.23 o 
   6  -1   3        0.53        0.59      1.66 o 
  -6   0   3        9.48       14.31      6.52 o 
  -5   0   3       18.25       19.95      6.48 o 
  -4   0   3       69.17       73.61     10.94 o 
  -3   0   3      526.94      720.94     36.48 o 
  -2   0   3      338.85      393.84     18.65 o 
  -1   0   3     3374.67     4233.03     78.88 o 
   0   0   3      530.19      649.79    197.19 o 
   1   0   3      477.35      563.87     15.91 o 
   2   0   3      916.85      909.48     18.20 o 
   3   0   3      759.87      794.77     23.34 o 
   4   0   3        0.18        0.00      1.16 o 
   5   0   3       77.96       86.07     10.42 o 
   6   0   3       18.50       23.39      7.51 o 
  -6   1   3       16.66       19.63      9.89 o 
  -5   1   3       56.96       55.41     11.56 o 
  -4   1   3        2.02        1.54      1.16 o 
  -3   1   3      126.39      161.76     11.74 o 
  -2   1   3       86.65      112.73     13.10 o 
  -1   1   3     7337.58     9038.55    116.64 o 
   0   1   3       22.96       29.59     11.42 o 
   1   1   3      386.02      445.59     45.84 o 
   2   1   3      485.82      453.04     18.22 o 
   3   1   3        1.62        1.71      0.65 o 
   4   1   3        8.28        6.64      1.07 o 
   5   1   3      238.01      257.58     13.83 o 
   6   1   3      106.03      118.87     16.68 o 
  -6   2   3        3.40        0.00      8.62 o 
  -5   2   3       10.44        4.94      2.17 o 
  -4   2   3      202.94      224.12     15.21 o 
  -3   2   3      477.07      606.21     27.23 o 
  -2   2   3     3108.06     3788.02     75.25 o 
  -1   2   3     1822.27     2720.30     57.96 o 
   0   2   3      449.36      140.26      8.50 o 
   1   2   3      122.66      119.67      7.65 o 
   2   2   3       34.30       31.82      3.25 o 
   3   2   3       81.81       87.98      6.47 o 
   4   2   3       55.75       61.02      6.28 o 
   5   2   3        1.99        2.31      1.11 o 
   6   2   3        0.28        7.14      8.31 o 
  -6   3   3        7.56        5.10      4.31 o 
  -5   3   3       86.60       68.87     19.09 o 
  -4   3   3      128.33      144.29     11.51 o 
  -3   3   3     1262.21     1578.88     44.93 o 
  -2   3   3     1594.72     1763.40    142.13 o 
  -1   3   3     6091.15     3401.41     70.57 o 
   0   3   3      154.47      154.32     16.10 o 
   1   3   3       26.30       30.07      6.95 o 
   2   3   3      361.63      335.16     10.32 o 
   3   3   3        2.82        3.25      0.83 o 
   4   3   3        9.94       14.27      2.69 o 
   5   3   3      128.31      137.93     15.54 o 
   6   3   3        7.56        9.04      6.49 o 
  -6   4   3       43.62       41.53     15.18 o 
  -5   4   3      147.57      125.97     17.65 o 
  -4   4   3        2.16        3.74      1.90 o 
  -3   4   3      220.27      250.63     14.52 o 
  -2   4   3      315.61      434.48     37.15 o 
  -1   4   3      472.99      691.07    195.60 o 
   0   4   3     9236.30     5691.45     76.82 o 
   1   4   3      234.27      266.09     14.36 o 
   2   4   3       44.23       36.40      2.97 o 
   3   4   3        2.32        1.76      0.83 o 
   4   4   3      210.33      174.97     10.56 o 
   5   4   3        0.53        0.00      1.13 o 
   6   4   3        0.01        0.00      4.72 o 
  -6   5   3        0.15        0.00      7.39 o 
  -5   5   3      198.13      178.72     20.53 o 
  -4   5   3        4.46        0.39      1.63 o 
  -3   5   3       39.85       46.91      6.36 o 
  -2   5   3       61.29       76.66     10.36 o 
  -1   5   3      514.93      561.52     30.87 o 
   0   5   3      628.67      632.76     61.32 o 
   1   5   3     2209.95     1478.43     53.07 o 
   2   5   3      189.24      189.86     12.17 o 
   3   5   3       44.35       41.56      6.80 o 
   4   5   3       59.46       57.70      5.59 o 
   5   5   3        0.02        0.00      2.56 o 
   6   5   3        1.39        5.99      4.98 o 
  -6   6   3        4.64        0.00      8.50 o 
  -5   6   3       61.93       81.63     14.25 o 
  -4   6   3      189.55      189.57     14.53 o 
  -3   6   3      908.81      818.43    270.69 o 
  -2   6   3     1049.87      996.66    146.14 o 
  -1   6   3     2167.08     2978.35     77.11 o 
   0   6   3      253.04      254.56     59.18 o 
   1   6   3     1719.21     1635.33    105.77 o 
   2   6   3       63.62       66.53      7.43 o 
   3   6   3       43.60       65.07      8.85 o 
   4   6   3      161.75      161.81     15.23 o 
   5   6   3       16.40       13.38      4.60 o 
   6   6   3        2.70       10.60      6.18 o 
  -6   7   3        5.39        0.00      3.89 o 
  -5   7   3        4.63        3.49      2.73 o 
  -4   7   3      469.02      492.62     24.38 o 
  -3   7   3       17.05       13.49      4.64 o 
  -2   7   3      429.93      467.77     35.60 o 
  -1   7   3     1860.02     2114.20     57.96 o 
   0   7   3       61.28       76.18     19.40 o 
   1   7   3     3641.92     2852.54     37.48 o 
   2   7   3      457.66      543.02     39.28 o 
   3   7   3        0.15        0.00      1.35 o 
   4   7   3        4.62        1.80      1.45 o 
   5   7   3        7.96        8.64      3.84 o 
   6   7   3        2.77        2.19      1.21 o 
  -6   8   3       30.78       38.68     16.62 o 
  -5   8   3        1.11        0.00      4.47 o 
  -4   8   3       37.46       39.09      8.56 o 
  -3   8   3      157.10      166.55     15.47 o 
  -2   8   3       28.06       32.83      9.27 o 
  -1   8   3      826.88      858.03     34.85 o 
   0   8   3      148.80      254.85     21.82 o 
   1   8   3     1318.97      957.28    272.99 o 
   2   8   3      359.45      371.01     23.81 o 
   3   8   3      137.04      155.13     13.51 o 
   4   8   3      272.32      296.21     21.70 o 
   5   8   3       23.55       21.09      5.81 o 
   6   8   3        5.62        2.84      3.24 o 
  -5   9   3       15.57       21.75      8.07 o 
  -4   9   3       79.87       98.36     16.44 o 
  -3   9   3       60.80       57.94     11.32 o 
  -2   9   3      379.24      370.93     34.63 o 
  -1   9   3        1.16        2.40      1.18 o 
   0   9   3      123.93      138.37     11.18 o 
   1   9   3      327.63      469.24    101.44 o 
   2   9   3        7.06       13.61      4.14 o 
   3   9   3        3.68       32.81      6.68 o 
   4   9   3      172.64      180.09     17.25 o 
   5   9   3        2.49        2.30      6.20 o 
   6   9   3        1.29        0.34      3.19 o 
  -5  10   3        8.09        7.96      2.24 o 
  -4  10   3       23.21       13.86      3.91 o 
  -3  10   3       89.49       89.32     19.25 o 
  -2  10   3       30.12       37.11     11.51 o 
  -1  10   3       19.36       19.24      4.47 o 
   0  10   3       17.57       18.19      4.45 o 
   1  10   3      109.64      142.79     11.13 o 
   2  10   3      220.50      229.57     19.87 o 
   3  10   3      175.76      173.19     15.48 o 
   4  10   3       22.73       28.72      6.69 o 
   5  10   3       13.64        2.50      4.75 o 
  -5  11   3       11.38        5.98      3.40 o 
  -4  11   3       11.46       11.55      3.98 o 
  -3  11   3      358.66      405.10     42.30 o 
  -2  11   3      392.23      511.62     43.33 o 
  -1  11   3       21.88       14.45      3.81 o 
   0  11   3       63.77       85.23     11.89 o 
   1  11   3       28.92       40.97     12.07 o 
   2  11   3       30.40       25.88     11.99 o 
   3  11   3      121.29      116.40     13.35 o 
   4  11   3        0.85        3.37      3.16 o 
   5  11   3        0.11        0.00      2.58 o 
  -5  12   3        0.89        3.97      4.74 o 
  -4  12   3       11.84        4.49      4.25 o 
  -3  12   3      364.86      475.65     44.22 o 
  -2  12   3      426.24      591.35     48.03 o 
  -1  12   3       19.07       21.94      5.37 o 
   0  12   3       23.37       36.55      8.47 o 
   1  12   3       48.21       41.08      7.06 o 
   2  12   3        0.78        0.00      1.41 o 
   3  12   3        3.62       43.54      8.65 o 
   4  12   3        0.57        2.98      2.02 o 
   5  12   3        0.63        0.00      1.15 o 
  -4  13   3       14.10       17.23      5.39 o 
  -3  13   3      293.15      341.75     62.83 o 
  -2  13   3        1.91        3.20      2.76 o 
  -1  13   3      122.36       96.28     19.64 o 
   0  13   3      131.86      169.63     17.49 o 
   1  13   3        1.69        0.00      1.63 o 
   2  13   3        8.69        4.77      2.43 o 
   3  13   3        4.05        9.48      3.80 o 
   4  13   3        0.00        0.37      3.14 o 
   5  13   3        0.35        0.10      2.56 o 
  -4  14   3        7.15        3.59      1.79 o 
  -3  14   3       94.45      110.00     17.55 o 
  -2  14   3       82.86       88.00     12.77 o 
  -1  14   3       67.44       89.67     12.91 o 
   0  14   3        0.69        1.56      3.32 o 
   1  14   3       43.52       77.16     10.18 o 
   2  14   3        1.97        3.36      0.76 o 
   3  14   3        0.01        2.03      1.77 o 
   4  14   3        2.57        1.86      1.69 o 
  -3  15   3       10.53       12.34      8.34 o 
  -2  15   3       34.89       34.91     13.02 o 
  -1  15   3       12.03        9.91      4.55 o 
   0  15   3        6.28        4.82      3.57 o 
   1  15   3       14.63       10.94      4.44 o 
   2  15   3        1.20        0.37      1.96 o 
   3  15   3        0.06        0.00      7.25 o 
   4  15   3        0.08        5.08      3.08 o 
  -3  16   3        2.78        6.03      7.97 o 
  -2  16   3        1.36        1.17      2.07 o 
  -1  16   3        0.49        0.00      4.03 o 
   0  16   3       71.80       71.57     17.64 o 
   1  16   3        5.64        9.54      4.50 o 
   2  16   3        0.62        0.00      2.62 o 
   3  16   3        1.31        4.62      4.57 o 
  -2  17   3        0.27        5.94      4.23 o 
  -1  17   3        4.27        2.70      5.68 o 
   0  17   3       10.07       12.19      5.42 o 
   1  17   3        2.26        3.07      2.61 o 
   2  17   3        0.18        1.11      3.25 o 
  -1  18   3        2.13        3.62      0.67 o 
   0  18   3        0.16        0.61      1.98 o 
   1  18   3        1.27        0.00      5.84 o 
  -2 -15   4        4.52       16.17      9.10 o 
  -1 -15   4        3.15        1.38      2.43 o 
   0 -15   4       58.33       68.30     12.52 o 
   1 -15   4        8.49        7.50      3.98 o 
   2 -15   4        4.74        5.21      3.17 o 
  -3 -14   4        0.06        0.59      0.79 o 
  -2 -14   4       29.30       32.25     11.22 o 
  -1 -14   4      150.23      204.01     19.54 o 
   0 -14   4       16.20       25.69      7.19 o 
   1 -14   4       66.41      102.24     12.90 o 
   2 -14   4       17.51       16.30      5.38 o 
  -3 -13   4        7.31        8.89      6.74 o 
  -2 -13   4       29.43       46.83     14.77 o 
  -1 -13   4        1.21        0.78      1.25 o 
   0 -13   4        7.18        4.20      3.18 o 
   1 -13   4        0.20        1.45      2.27 o 
   2 -13   4       25.86       18.22      5.53 o 
   3 -13   4       11.09        4.97      5.00 o 
  -4 -12   4        3.05        0.00      1.16 o 
  -3 -12   4        1.31        3.79      2.96 o 
  -2 -12   4       79.98       89.52     11.86 o 
  -1 -12   4       31.82       42.27      8.21 o 
   0 -12   4        0.21        1.27      2.66 o 
   1 -12   4       60.44       63.43      9.44 o 
   2 -12   4       17.36       14.11      4.56 o 
   3 -12   4       48.92       51.65     17.32 o 
   4 -12   4        0.24        0.00      1.96 o 
  -4 -11   4        7.57        9.73      6.27 o 
  -3 -11   4       18.49       20.18      8.85 o 
  -2 -11   4       78.36       62.54     13.69 o 
  -1 -11   4       97.09       82.77     11.13 o 
   0 -11   4        1.55        0.00      1.47 o 
   1 -11   4        1.87        6.93      3.47 o 
   2 -11   4      192.69      203.64     29.57 o 
   3 -11   4      111.11      135.05     25.53 o 
   4 -11   4        0.38        6.14      3.10 o 
  -5 -10   4       10.20       13.40      9.60 o 
  -4 -10   4       10.23        8.71      4.49 o 
  -3 -10   4       18.57       17.04      5.32 o 
  -2 -10   4       73.08       65.02      9.37 o 
  -1 -10   4       74.76      103.77     18.34 o 
   0 -10   4        4.51        3.37      1.83 o 
   1 -10   4       42.61       48.93     15.76 o 
   2 -10   4        4.09        5.08      2.62 o 
   3 -10   4       10.94        0.57      5.09 o 
   4 -10   4        1.28        0.32      0.99 o 
  -5  -9   4       48.71       67.13     13.44 o 
  -4  -9   4      119.44      148.22     19.35 o 
  -3  -9   4        0.35        0.00      0.58 o 
  -2  -9   4      148.91      206.32     16.21 o 
  -1  -9   4        9.40       10.50      3.57 o 
   0  -9   4        0.93        1.66      1.61 o 
   1  -9   4      104.53      121.38     11.33 o 
   2  -9   4       37.95       32.24      5.97 o 
   3  -9   4      127.31      114.04     21.42 o 
   4  -9   4        1.52        1.41      2.27 o 
   5  -9   4        5.01        0.00      4.91 o 
  -5  -8   4       66.86       69.18     13.91 o 
  -4  -8   4       63.87       88.72     15.99 o 
  -3  -8   4       20.96       12.05      4.47 o 
  -2  -8   4      553.22      738.21     30.01 o 
  -1  -8   4       17.81       17.14      4.42 o 
   0  -8   4      209.01      211.55     14.97 o 
   1  -8   4       17.48       19.94      4.15 o 
   2  -8   4        5.92        7.08      2.72 o 
   3  -8   4       30.79       35.01      8.96 o 
   4  -8   4        0.05        1.01      1.84 o 
   5  -8   4        0.02        1.29      4.04 o 
  -5  -7   4        0.01        0.00      2.01 o 
  -4  -7   4       46.89       47.81      8.09 o 
  -3  -7   4       24.53       25.65      4.76 o 
  -2  -7   4      487.05      572.60     66.29 o 
  -1  -7   4      445.16      534.28     62.29 o 
   0  -7   4        4.52        4.29      1.52 o 
   1  -7   4      185.82      196.68     20.71 o 
   2  -7   4       31.50       30.30      4.16 o 
   3  -7   4        0.22        0.76      0.46 o 
   4  -7   4       88.84       95.05     10.77 o 
   5  -7   4       56.96       42.23      7.83 o 
  -6  -6   4        0.80        2.80      4.00 o 
  -5  -6   4        0.65        0.00      2.34 o 
  -4  -6   4      149.66      174.16     15.32 o 
  -3  -6   4        9.36       14.79      3.81 o 
  -2  -6   4      691.30      737.90     64.63 o 
  -1  -6   4       44.93       52.46      3.75 o 
   0  -6   4       98.36      122.10     10.27 o 
   1  -6   4      375.08      331.86     15.50 o 
   2  -6   4        7.84        5.57      1.65 o 
   3  -6   4        1.74        2.90      1.58 o 
   4  -6   4       13.88       16.33      4.14 o 
   5  -6   4       18.39       17.49      4.82 o 
  -6  -5   4        6.63       13.08      5.20 o 
  -5  -5   4       75.75       83.82     12.08 o 
  -4  -5   4       11.89       12.71      3.94 o 
  -3  -5   4        3.49       10.37      3.29 o 
  -2  -5   4      375.46      408.37     20.06 o 
  -1  -5   4        7.06        3.72      1.32 o 
   0  -5   4       53.84       65.19      7.52 o 
   1  -5   4      220.66      223.85     15.14 o 
   2  -5   4       38.45       32.97      3.83 o 
   3  -5   4        8.33        9.77      1.88 o 
   4  -5   4       45.07       50.67      7.96 o 
   5  -5   4        0.56        0.46      0.73 o 
   6  -5   4        0.01        0.00      2.99 o 
  -6  -4   4        0.09        1.16      2.69 o 
  -5  -4   4       44.77       58.09     10.54 o 
  -4  -4   4       60.02       76.98     10.46 o 
  -3  -4   4        8.59        5.46      1.95 o 
  -2  -4   4        3.98        8.65      2.18 o 
  -1  -4   4      283.54      235.96     11.13 o 
   0  -4   4      457.43      350.10     24.10 o 
   1  -4   4       34.34       44.63      4.60 o 
   2  -4   4     1250.01     1239.04     33.15 o 
   3  -4   4        6.95        8.06      2.41 o 
   4  -4   4       10.19       12.47      3.70 o 
   5  -4   4        2.03        2.69      3.22 o 
   6  -4   4        3.40        3.24      2.95 o 
  -6  -3   4       10.75        8.15      6.05 o 
  -5  -3   4       11.26       16.39      5.11 o 
  -4  -3   4       12.15        9.44      3.59 o 
  -3  -3   4      185.00      204.91     13.72 o 
  -2  -3   4        0.14        0.33      1.04 o 
  -1  -3   4       61.32       58.76      7.94 o 
   0  -3   4      172.64      143.31     58.27 o 
   1  -3   4      116.23       72.01      7.41 o 
   2  -3   4      835.88     1022.10     75.42 o 
   3  -3   4      520.57      551.07     26.60 o 
   4  -3   4      112.55      112.37     10.81 o 
   5  -3   4        7.30        2.82      1.31 o 
   6  -3   4       12.96       11.26      5.11 o 
  -6  -2   4        4.62        6.33      4.84 o 
  -5  -2   4        2.54        0.00      2.39 o 
  -4  -2   4       10.36       10.60      3.24 o 
  -3  -2   4        3.02        3.10      1.45 o 
  -2  -2   4       31.91       38.52      9.46 o 
  -1  -2   4      257.53      220.07     20.07 o 
   0  -2   4      262.10      256.69     20.95 o 
   1  -2   4        5.76        6.26      1.27 o 
   2  -2   4     1215.48      973.76     34.35 o 
   3  -2   4       28.21       35.34      5.01 o 
   4  -2   4      105.64      119.24     14.05 o 
   5  -2   4       16.16       22.08      5.34 o 
   6  -2   4       17.09       19.39      7.52 o 
  -6  -1   4        1.27        3.63      2.29 o 
  -5  -1   4        7.39       12.60      4.99 o 
  -4  -1   4        1.95        2.52      2.17 o 
  -3  -1   4        1.21        1.79      1.09 o 
  -2  -1   4      102.83      151.79     17.17 o 
  -1  -1   4      135.36       84.25     11.66 o 
   0  -1   4     1604.29     1764.71     52.31 o 
   1  -1   4        0.11        0.02      0.94 o 
   2  -1   4     1240.91     1255.29     30.70 o 
   3  -1   4       43.51       42.05      4.80 o 
   4  -1   4        1.17        0.96      0.50 o 
   5  -1   4       19.72        8.48      9.16 o 
   6  -1   4        1.52        1.23      9.39 o 
  -6   0   4        2.00        0.00      8.03 o 
  -5   0   4        0.25        1.62      1.61 o 
  -4   0   4        6.44       17.25      4.63 o 
  -3   0   4        4.55        1.45      2.00 o 
  -2   0   4     1395.63     1510.18     54.20 o 
  -1   0   4       38.99       23.17      6.13 o 
   0   0   4     1190.35     1080.55     39.92 o 
   1   0   4        3.17        2.74      1.22 o 
   2   0   4      381.92      371.67     11.10 o 
   3   0   4      131.49      131.38      9.41 o 
   4   0   4        7.65        7.60      1.95 o 
   5   0   4        9.55        7.54      9.44 o 
   6   0   4        7.51        5.20      3.95 o 
  -6   1   4       18.78       39.02     16.48 o 
  -5   1   4        7.71        8.13      6.58 o 
  -4   1   4       35.33       37.21      7.10 o 
  -3   1   4      752.37     1002.79     70.52 o 
  -2   1   4     1045.41     1385.05     52.81 o 
  -1   1   4      568.03      591.68     31.90 o 
   0   1   4       31.45       22.07      5.69 o 
   1   1   4     1910.54     1561.09    132.94 o 
   2   1   4      634.39      545.32     41.08 o 
   3   1   4        5.82        6.09      1.48 o 
   4   1   4       60.93       62.78      5.92 o 
   5   1   4       21.88       19.23      5.89 o 
   6   1   4       15.81       21.24      7.02 o 
  -6   2   4       13.32        5.76      5.09 o 
  -5   2   4        1.63        7.95      6.14 o 
  -4   2   4       88.32       95.21     12.00 o 
  -3   2   4      254.32      311.43     40.52 o 
  -2   2   4     1279.38     1623.83     55.83 o 
  -1   2   4       15.02       14.68      4.62 o 
   0   2   4      368.78      272.26     18.73 o 
   1   2   4        1.42        0.91      0.40 o 
   2   2   4     1187.20     1104.37     26.13 o 
   3   2   4      111.22      106.16      7.28 o 
   4   2   4       91.25       92.94      7.86 o 
   5   2   4       13.80       17.16      5.14 o 
   6   2   4        8.03       10.48      8.91 o 
  -6   3   4        4.63        2.98      1.46 o 
  -5   3   4        0.11        0.21      3.60 o 
  -4   3   4       50.76       68.67     10.43 o 
  -3   3   4      217.31      264.26     23.73 o 
  -2   3   4      410.95      478.58     29.98 o 
  -1   3   4      796.52      856.16     35.27 o 
   0   3   4       36.15       22.82      4.19 o 
   1   3   4     1053.86      885.12     84.11 o 
   2   3   4      132.70      129.28     15.87 o 
   3   3   4        6.58        6.16      1.29 o 
   4   3   4      665.68      699.89     32.07 o 
   5   3   4       13.02       14.60      4.73 o 
   6   3   4       51.77       53.22     18.42 o 
  -6   4   4        1.35        1.59      3.01 o 
  -5   4   4       11.30       16.00     10.70 o 
  -4   4   4       82.62       99.96     13.03 o 
  -3   4   4      326.19      403.64     21.76 o 
  -2   4   4      371.34      355.62     48.67 o 
  -1   4   4       32.18       40.59      8.43 o 
   0   4   4        0.95       20.67      5.87 o 
   1   4   4       91.44       80.48      6.63 o 
   2   4   4        0.23        0.38      0.36 o 
   3   4   4        0.54        0.25      0.38 o 
   4   4   4      479.29      490.51     17.29 o 
   5   4   4      104.90      103.46      9.16 o 
   6   4   4       20.95       25.47     13.02 o 
  -6   5   4        6.91       15.30      7.49 o 
  -5   5   4       14.45       26.85     12.25 o 
  -4   5   4      220.21      218.37     15.34 o 
  -3   5   4        2.41        0.00      1.12 o 
  -2   5   4       31.51       38.43      6.46 o 
  -1   5   4      954.13      840.01     25.81 o 
   0   5   4     1138.48     1237.48    329.74 o 
   1   5   4      847.74      841.12    106.95 o 
   2   5   4       21.88       20.09      2.96 o 
   3   5   4      680.11      579.61     54.73 o 
   4   5   4      170.01      151.75      7.19 o 
   5   5   4        3.73        4.04      2.22 o 
   6   5   4        0.03        0.00      5.96 o 
  -6   6   4        1.26        0.00      4.11 o 
  -5   6   4        8.24        8.08      2.79 o 
  -4   6   4      373.28      488.83     24.76 o 
  -3   6   4       42.36       48.71      7.72 o 
  -2   6   4        0.38        0.00      2.16 o 
  -1   6   4      991.82     1169.74    414.34 o 
   0   6   4      150.54      165.78     14.41 o 
   1   6   4      189.91      141.06     57.37 o 
   2   6   4      343.58      346.39     23.23 o 
   3   6   4       17.03       15.60      2.93 o 
   4   6   4       81.29       81.91      7.29 o 
   5   6   4      167.44      181.83     16.88 o 
   6   6   4        0.15        0.51      5.05 o 
  -6   7   4        2.02        0.00      6.48 o 
  -5   7   4      138.09      143.43     35.34 o 
  -4   7   4      301.39      320.22     19.94 o 
  -3   7   4       11.20        8.63      4.73 o 
  -2   7   4      239.41      244.28     62.48 o 
  -1   7   4       94.95      110.04     16.57 o 
   0   7   4       68.03       52.22     11.83 o 
   1   7   4     1763.85     1562.71     45.92 o 
   2   7   4      831.61      696.07     27.42 o 
   3   7   4       84.20       77.98     16.69 o 
   4   7   4       24.31       14.56      3.02 o 
   5   7   4       38.40       34.68      7.33 o 
   6   7   4        1.52        0.00      7.04 o 
  -6   8   4        3.93        0.00      5.60 o 
  -5   8   4      144.09      213.66     24.33 o 
  -4   8   4       91.63      103.73     11.68 o 
  -3   8   4       27.28       28.61      7.53 o 
  -2   8   4      470.18      581.90     95.66 o 
  -1   8   4      332.22      277.88     85.40 o 
   0   8   4       18.34       27.27      4.61 o 
   1   8   4     3788.92     4464.36     83.22 o 
   2   8   4      264.73      230.91     72.47 o 
   3   8   4       48.65       55.08      8.11 o 
   4   8   4       28.69       59.94      9.51 o 
   5   8   4        8.07        5.11      3.05 o 
   6   8   4       19.14       32.21     14.24 o 
  -5   9   4        0.45        3.71      3.71 o 
  -4   9   4      220.56      253.57     19.40 o 
  -3   9   4       23.51       24.74      6.59 o 
  -2   9   4      203.82      267.06     30.86 o 
  -1   9   4      939.01     1093.16    144.31 o 
   0   9   4       80.09      103.01     38.19 o 
   1   9   4       47.10       79.80     11.61 o 
   2   9   4     3117.71     1429.54    118.66 o 
   3   9   4        0.77        2.22      1.99 o 
   4   9   4       79.09       98.51     14.45 o 
   5   9   4        2.19        6.50      3.84 o 
   6   9   4        5.83        9.21      6.81 o 
  -5  10   4        0.01        0.00      2.87 o 
  -4  10   4       36.56       40.89      8.14 o 
  -3  10   4      970.29     1138.63    134.62 o 
  -2  10   4       76.91       81.25     18.02 o 
  -1  10   4       41.14       40.88      7.29 o 
   0  10   4        0.30        0.00      1.15 o 
   1  10   4      348.60      414.82     18.02 o 
   2  10   4       10.74       10.46      1.93 o 
   3  10   4        0.22        0.00      6.17 o 
   4  10   4       59.94       70.57     10.96 o 
   5  10   4        0.78        0.00      3.72 o 
  -5  11   4        8.61        8.38      4.20 o 
  -4  11   4        0.64        0.00      3.03 o 
  -3  11   4      226.48      321.77     61.73 o 
  -2  11   4       72.04      101.86     19.48 o 
  -1  11   4      127.23      187.58     69.49 o 
   0  11   4       35.43       49.53      7.73 o 
   1  11   4        0.09        3.12      1.83 o 
   2  11   4      818.92      729.00     57.44 o 
   3  11   4        4.53        7.73      6.33 o 
   4  11   4        9.57        9.93      4.46 o 
   5  11   4        0.00        2.78      5.83 o 
  -5  12   4       62.33       55.49     13.99 o 
  -4  12   4       15.43       26.82      6.68 o 
  -3  12   4      324.73      394.87    101.61 o 
  -2  12   4      269.83      402.74     42.36 o 
  -1  12   4       40.02       40.96      7.81 o 
   0  12   4       23.38       23.92      7.05 o 
   1  12   4        3.44        6.36      2.32 o 
   2  12   4      196.50      208.46     30.12 o 
   3  12   4       18.44       16.79      5.24 o 
   4  12   4       10.16       37.51     11.20 o 
   5  12   4       13.52       13.83      5.11 o 
  -4  13   4       29.76       18.39      5.24 o 
  -3  13   4      150.67      238.48     35.24 o 
  -2  13   4       73.92       79.68     20.40 o 
  -1  13   4       64.35       78.23     11.33 o 
   0  13   4       65.55       80.34     21.39 o 
   1  13   4       85.81       99.48     11.07 o 
   2  13   4        4.94        2.98      5.08 o 
   3  13   4       11.51        5.61      4.91 o 
   4  13   4        0.29        1.66      2.11 o 
   5  13   4        5.07        9.83      4.97 o 
  -4  14   4        0.11        0.00      0.66 o 
  -3  14   4      124.42      232.49     36.19 o 
  -2  14   4       50.13       84.29     20.79 o 
  -1  14   4       39.83       44.51      8.71 o 
   0  14   4        3.57        2.57      3.03 o 
   1  14   4       38.12       28.11      6.64 o 
   2  14   4        2.40        1.05      1.51 o 
   3  14   4        0.35        0.00      3.48 o 
   4  14   4       10.72        8.69      4.27 o 
  -3  15   4       53.31       66.92     20.81 o 
  -2  15   4        5.90        0.00      2.61 o 
  -1  15   4       10.50       15.75      5.91 o 
   0  15   4       64.73       72.53     11.77 o 
   1  15   4       99.21      102.15     12.83 o 
   2  15   4        0.53        0.00      1.86 o 
   3  15   4        0.10        0.00      8.14 o 
   4  15   4        3.84        3.77      1.60 o 
  -3  16   4        4.43        3.69      0.67 o 
  -2  16   4        3.91        9.43      9.45 o 
  -1  16   4        6.11        3.31      3.21 o 
   0  16   4       67.51      102.17     13.95 o 
   1  16   4       11.13       10.03      6.71 o 
   2  16   4        0.04        0.09      1.45 o 
   3  16   4        4.83        7.30      3.31 o 
  -2  17   4        0.27        1.53      4.90 o 
  -1  17   4        5.70       21.14      6.67 o 
   0  17   4        0.66        0.42      2.25 o 
   1  17   4        4.87       10.58      7.23 o 
   2  17   4        0.11        0.00      2.73 o 
   3  17   4        0.46        0.68      2.28 o 
  -1  18   4        1.43        2.08      1.85 o 
   0  18   4       14.21       12.24      5.11 o 
   1  18   4       18.56       31.40     11.90 o 
   2  18   4        0.04        0.00      3.27 o 
  -1 -15   5       54.17       52.29     10.77 o 
   0 -15   5      179.22      205.55     20.56 o 
   1 -15   5        9.81       16.12      5.27 o 
  -2 -14   5        1.48        0.00      3.65 o 
  -1 -14   5       92.59      113.49     15.20 o 
   0 -14   5       43.01       78.94     12.13 o 
   1 -14   5       55.98       72.15     10.85 o 
   2 -14   5        1.11        0.00      4.19 o 
  -3 -13   5        2.34        0.00      0.73 o 
  -2 -13   5       13.41       15.85      7.56 o 
  -1 -13   5        2.00        0.02      2.03 o 
   0 -13   5      185.91      187.62     18.16 o 
   1 -13   5       83.69       71.12     10.54 o 
   2 -13   5       26.58       27.13      6.44 o 
   3 -13   5        4.55       22.16     11.93 o 
  -3 -12   5        2.39        0.00      4.52 o 
  -2 -12   5        0.02        0.84      1.01 o 
  -1 -12   5      214.12      174.96     72.59 o 
   0 -12   5      398.65      397.83     42.16 o 
   1 -12   5        3.07       10.73      4.16 o 
   2 -12   5        9.29       10.43      3.98 o 
   3 -12   5       32.61       31.13     12.92 o 
  -4 -11   5        1.80       10.17      6.95 o 
  -3 -11   5        1.78        0.00      3.47 o 
  -2 -11   5       70.03       71.67     10.37 o 
  -1 -11   5       59.06       79.30     11.05 o 
   0 -11   5        4.44        7.63      3.37 o 
   1 -11   5       25.89       30.10      6.24 o 
   2 -11   5      186.59      160.41     14.60 o 
   3 -11   5        1.04        0.00      4.56 o 
   4 -11   5        1.32        0.00      7.58 o 
  -4 -10   5        5.73        4.61      4.03 o 
  -3 -10   5        1.83        0.00      8.69 o 
  -2 -10   5       12.45       18.79      5.14 o 
  -1 -10   5      273.63      308.46     20.54 o 
   0 -10   5       14.23       12.18      3.38 o 
   1 -10   5       73.05       82.38     12.65 o 
   2 -10   5        0.01        0.00      2.12 o 
   3 -10   5        8.07        2.76      3.13 o 
   4 -10   5        0.23        0.00      5.94 o 
  -5  -9   5       50.53       69.78     22.31 o 
  -4  -9   5       21.25       37.81     15.77 o 
  -3  -9   5        5.45        2.77      2.49 o 
  -2  -9   5      140.07      136.34     28.59 o 
  -1  -9   5       69.76       85.38     10.32 o 
   0  -9   5        3.31        4.03      1.90 o 
   1  -9   5       12.06        9.56      2.96 o 
   2  -9   5       61.28       62.16      8.98 o 
   3  -9   5        1.38        8.88      7.32 o 
   4  -9   5        0.02        0.00      4.61 o 
   5  -9   5        0.71        0.00      4.54 o 
  -5  -8   5       70.99       87.32     18.72 o 
  -4  -8   5       98.69      139.93     16.68 o 
  -3  -8   5        4.25        3.98      3.30 o 
  -2  -8   5       18.98       17.59      4.77 o 
  -1  -8   5        0.50        0.49      1.36 o 
   0  -8   5        0.25        0.00      1.11 o 
   1  -8   5      314.07      250.29     41.74 o 
   2  -8   5        8.94        7.38      2.64 o 
   3  -8   5        4.77        0.00      2.01 o 
   4  -8   5        4.88        2.68      2.97 o 
   5  -8   5        2.05        4.52      3.02 o 
  -5  -7   5      152.79      181.74     21.74 o 
  -4  -7   5      115.61      123.03     35.53 o 
  -3  -7   5      120.77      124.79     13.93 o 
  -2  -7   5       45.64       47.76      6.75 o 
  -1  -7   5       52.49       51.40      8.00 o 
   0  -7   5      790.34      680.84     26.56 o 
   1  -7   5       56.61       44.20      6.35 o 
   2  -7   5      233.80      243.95     13.62 o 
   3  -7   5       34.96       48.05     10.23 o 
   4  -7   5        0.60        0.00      4.02 o 
   5  -7   5        6.62        8.10      4.03 o 
  -5  -6   5       26.53       43.76     10.77 o 
  -4  -6   5       80.21       60.90     17.18 o 
  -3  -6   5       17.75       15.18      4.76 o 
  -2  -6   5       85.22       76.43     28.61 o 
  -1  -6   5     1005.55      245.37     16.71 o 
   0  -6   5      119.56      161.70     58.36 o 
   1  -6   5      340.72      255.65     33.57 o 
   2  -6   5       91.41       94.61      8.61 o 
   3  -6   5        0.34        1.13      1.65 o 
   4  -6   5      159.41      188.06     19.49 o 
   5  -6   5        1.25        0.25      2.07 o 
  -6  -5   5        1.92        0.56      4.55 o 
  -5  -5   5       77.71       58.48     21.07 o 
  -4  -5   5      106.12       98.31     15.06 o 
  -3  -5   5       20.37       20.71     11.79 o 
  -2  -5   5       76.06       76.38      9.50 o 
  -1  -5   5      312.36      403.96     16.66 o 
   0  -5   5        0.01        1.58      1.41 o 
   1  -5   5       10.94       10.43      1.76 o 
   2  -5   5        7.80        7.93      2.16 o 
   3  -5   5       23.19       21.00      5.85 o 
   4  -5   5       23.13       12.86      5.41 o 
   5  -5   5        0.50        5.00      4.25 o 
  -6  -4   5        0.04        0.00      3.57 o 
  -5  -4   5       18.35       27.43      8.29 o 
  -4  -4   5        0.93        0.00      3.25 o 
  -3  -4   5      132.16      157.99     15.16 o 
  -2  -4   5       72.36       78.70     19.71 o 
  -1  -4   5     1817.22     1084.94     57.13 o 
   0  -4   5       33.74       24.34      4.40 o 
   1  -4   5        0.17        0.46      0.88 o 
   2  -4   5        2.75        3.17      1.08 o 
   3  -4   5        1.65        1.85      1.94 o 
   4  -4   5        2.33        0.00      2.19 o 
   5  -4   5       13.07        8.06      4.17 o 
   6  -4   5        2.26        0.03      1.73 o 
  -6  -3   5        0.17        0.00      3.64 o 
  -5  -3   5        1.01        0.74      2.72 o 
  -4  -3   5       45.52       45.62      8.82 o 
  -3  -3   5       38.13       46.00      8.59 o 
  -2  -3   5       97.58       88.80     10.65 o 
  -1  -3   5     3168.55     2433.20     78.07 o 
   0  -3   5      694.91      604.37    112.95 o 
   1  -3   5      163.22      186.04     32.67 o 
   2  -3   5      649.29      562.41     24.40 o 
   3  -3   5       23.98       27.62      5.54 o 
   4  -3   5        4.12       11.56      3.98 o 
   5  -3   5      122.54      124.17     17.10 o 
   6  -3   5        6.30        5.54      4.39 o 
  -6  -2   5       31.73       30.39     10.21 o 
  -5  -2   5        4.30        4.11      4.57 o 
  -4  -2   5       25.20       22.43      6.32 o 
  -3  -2   5        7.31        3.18      1.26 o 
  -2  -2   5      245.11      177.20     20.69 o 
  -1  -2   5      524.84      515.00     33.14 o 
   0  -2   5       37.11       55.41     10.52 o 
   1  -2   5      307.87      256.41     18.31 o 
   2  -2   5      123.99      158.71     11.63 o 
   3  -2   5       54.54       47.99      7.38 o 
   4  -2   5        7.42        7.04      3.64 o 
   5  -2   5        1.09        0.00      8.97 o 
   6  -2   5        3.22        2.69      1.60 o 
  -6  -1   5        7.65        1.22      5.62 o 
  -5  -1   5        2.94        5.27      4.02 o 
  -4  -1   5        5.94        4.95      2.27 o 
  -3  -1   5        5.60        4.99      0.61 o 
  -2  -1   5        3.81        5.42      3.72 o 
  -1  -1   5       27.22       42.13      9.05 o 
   0  -1   5     2899.62     1270.99     48.25 o 
   1  -1   5       13.15       11.33      2.56 o 
   2  -1   5      159.38      182.09     12.34 o 
   3  -1   5       58.62       58.04      8.11 o 
   4  -1   5       19.22       19.77      5.42 o 
   5  -1   5        2.77        8.07      3.34 o 
   6  -1   5        1.63        1.75      1.83 o 
  -6   0   5       47.21       58.00     18.92 o 
  -5   0   5        4.06        1.06      3.02 o 
  -4   0   5        0.33        2.08      3.24 o 
  -3   0   5      525.05      617.35     76.88 o 
  -2   0   5      211.19      239.78     23.44 o 
  -1   0   5     1703.31     1432.58     54.62 o 
   0   0   5     2319.45     1575.12     52.93 o 
   1   0   5      208.17      230.61     17.60 o 
   2   0   5       29.73       37.47      4.24 o 
   3   0   5       38.21       47.67      9.46 o 
   4   0   5       41.14       36.06      7.10 o 
   5   0   5       31.31       37.98      8.41 o 
   6   0   5       12.12       10.35      5.01 o 
  -6   1   5       37.41       26.75     14.44 o 
  -5   1   5        0.06        0.00      0.73 o 
  -4   1   5        0.64        1.65      1.88 o 
  -3   1   5       26.62       45.49     12.35 o 
  -2   1   5      442.54      586.05     37.25 o 
  -1   1   5     1116.48     1304.94     51.57 o 
   0   1   5       45.04       45.35      9.00 o 
   1   1   5       33.17        5.46      5.41 o 
   2   1   5     1494.23     1300.60     51.85 o 
   3   1   5        0.03        0.23      0.58 o 
   4   1   5       12.24       10.21      2.13 o 
   5   1   5      308.32      304.79     23.15 o 
   6   1   5       19.62        8.73      4.54 o 
  -6   2   5       70.60       74.73     22.33 o 
  -5   2   5       16.51       19.59      8.92 o 
  -4   2   5        3.63        6.15      4.75 o 
  -3   2   5      108.20      142.93     19.21 o 
  -2   2   5      359.84      380.03     29.37 o 
  -1   2   5      291.69      440.28     28.81 o 
   0   2   5        0.16        0.18      0.69 o 
   1   2   5     1829.03     2331.03    119.18 o 
   2   2   5      568.05      431.16     44.83 o 
   3   2   5       25.63       25.55      2.47 o 
   4   2   5        4.96        5.11      1.20 o 
   5   2   5      345.52      331.82     22.50 o 
   6   2   5       64.04       84.51     22.74 o 
  -6   3   5       21.96       19.10     10.93 o 
  -5   3   5       75.03       79.76     12.18 o 
  -4   3   5        4.81        6.04      3.98 o 
  -3   3   5       32.98       38.50      9.72 o 
  -2   3   5      156.10      177.78     19.08 o 
  -1   3   5     1321.00     1432.69     52.61 o 
   0   3   5      390.31      293.91     21.77 o 
   1   3   5        2.10        0.00      1.70 o 
   2   3   5      961.90      973.48     72.52 o 
   3   3   5     1814.82     1780.51     23.21 o 
   4   3   5        4.94        5.35      1.88 o 
   5   3   5      109.44      104.74     12.40 o 
   6   3   5      106.06       96.25     24.52 o 
  -6   4   5        2.37        0.64      3.26 o 
  -5   4   5       24.51       27.93      7.12 o 
  -4   4   5        0.02        0.57      3.15 o 
  -3   4   5        3.76        3.93      1.23 o 
  -2   4   5        5.95        3.78      2.51 o 
  -1   4   5     1075.41      794.24     37.61 o 
   0   4   5      610.28      587.70     30.36 o 
   1   4   5     2612.01     2148.24     35.88 o 
   2   4   5      381.27      457.19     14.72 o 
   3   4   5      131.40      131.51      7.55 o 
   4   4   5        9.67       12.22      2.64 o 
   5   4   5       34.01       32.73      6.60 o 
   6   4   5       77.07       89.51     23.39 o 
  -6   5   5        7.80        0.00      5.25 o 
  -5   5   5       16.11        5.29      5.21 o 
  -4   5   5      119.18      143.10     50.32 o 
  -3   5   5        6.43       10.60      5.52 o 
  -2   5   5     2619.83     1261.16     51.98 o 
  -1   5   5      541.46      660.46     36.77 o 
   0   5   5       56.09       63.91     11.61 o 
   1   5   5      144.01      157.97     17.29 o 
   2   5   5        4.47        5.01      1.97 o 
   3   5   5       15.62       17.21      2.34 o 
   4   5   5       58.74       48.09      3.96 o 
   5   5   5      119.26      106.74     12.13 o 
   6   5   5       22.95       20.43     11.10 o 
  -6   6   5        0.22        8.42      6.62 o 
  -5   6   5        0.04        0.00      3.14 o 
  -4   6   5       28.31       28.85      7.51 o 
  -3   6   5       72.69       90.00     10.78 o 
  -2   6   5      904.92     1108.00     59.83 o 
  -1   6   5     2455.92     2832.50     78.62 o 
   0   6   5      148.18      146.05     20.15 o 
   1   6   5     1340.16     1175.50    186.92 o 
   2   6   5      106.06      103.44      7.18 o 
   3   6   5      311.41      235.47     12.06 o 
   4   6   5        1.09        1.06      0.81 o 
   5   6   5      197.84      188.15     39.18 o 
   6   6   5        0.25        0.00      1.77 o 
  -6   7   5        0.48        0.00      4.55 o 
  -5   7   5        1.94        0.00      2.38 o 
  -4   7   5       59.25       70.23      9.59 o 
  -3   7   5        3.58        3.27      1.86 o 
  -2   7   5      564.41      459.87    111.76 o 
  -1   7   5      893.66     1021.33     32.64 o 
   0   7   5      432.18      409.34     19.63 o 
   1   7   5      635.47      546.59     28.69 o 
   2   7   5       35.98       26.58      5.04 o 
   3   7   5       30.26       30.59      4.59 o 
   4   7   5      194.80      188.58     11.92 o 
   5   7   5        4.20        0.00      2.19 o 
   6   7   5        3.25        8.11      6.41 o 
  -5   8   5        3.71        0.00      2.17 o 
  -4   8   5       83.69      119.60     12.35 o 
  -3   8   5       28.86       23.99      6.34 o 
  -2   8   5       12.82        7.42      3.23 o 
  -1   8   5        9.36        4.87      5.35 o 
   0   8   5      617.99      559.66     30.81 o 
   1   8   5      296.77      418.23     26.39 o 
   2   8   5        6.92        7.99      1.87 o 
   3   8   5      141.00      162.39     14.03 o 
   4   8   5       19.09       23.39      4.24 o 
   5   8   5        0.30        7.59      3.76 o 
   6   8   5        2.94        5.21      5.82 o 
  -5   9   5       67.63       78.85     11.15 o 
  -4   9   5       46.24       13.38      9.56 o 
  -3   9   5      264.96      243.08     21.01 o 
  -2   9   5      373.23      368.50     40.31 o 
  -1   9   5        9.96       11.89      5.05 o 
   0   9   5     1049.32     1105.42    303.39 o 
   1   9   5      146.59      137.62     15.69 o 
   2   9   5        8.62        5.68      5.49 o 
   3   9   5       88.60       93.55     11.06 o 
   4   9   5       33.08       35.08      5.76 o 
   5   9   5        0.01        0.89      2.36 o 
   6   9   5        0.04        5.87      3.73 o 
  -5  10   5        0.32        0.00      3.38 o 
  -4  10   5      227.34      247.36     21.15 o 
  -3  10   5      301.94      315.60     35.73 o 
  -2  10   5        0.87        0.00      1.25 o 
  -1  10   5      253.55      207.48     16.44 o 
   0  10   5      160.53      162.84     12.94 o 
   1  10   5       43.05       36.92      8.45 o 
   2  10   5      390.13      417.11     20.88 o 
   3  10   5       28.41       20.86      5.50 o 
   4  10   5        0.00        0.00      2.50 o 
   5  10   5       11.42       11.20      4.88 o 
  -5  11   5        6.92        0.43      3.39 o 
  -4  11   5      161.89      186.16     17.93 o 
  -3  11   5      294.36      322.53     44.94 o 
  -2  11   5        1.98        2.32      1.22 o 
  -1  11   5      105.87       95.83     11.94 o 
   0  11   5        1.78        2.54      3.18 o 
   1  11   5      365.72      369.43     28.79 o 
   2  11   5       91.99       95.79     16.05 o 
   3  11   5      244.97      216.68     21.60 o 
   4  11   5        2.83        3.23      3.23 o 
   5  11   5       20.64       13.96      5.33 o 
  -5  12   5       42.89       45.18     11.51 o 
  -4  12   5       72.10       89.65     12.68 o 
  -3  12   5      157.16      158.48     17.96 o 
  -2  12   5      407.32      489.74     45.32 o 
  -1  12   5      160.71      159.42     15.69 o 
   0  12   5       13.05       18.47      4.47 o 
   1  12   5       28.00       14.34      6.23 o 
   2  12   5      253.06      268.01     18.03 o 
   3  12   5       31.97       26.34      6.31 o 
   4  12   5       21.33       21.41      6.49 o 
   5  12   5       20.11       17.84      6.38 o 
  -4  13   5        8.25        7.75      4.17 o 
  -3  13   5       16.40       21.57      6.89 o 
  -2  13   5        6.02       14.41      9.27 o 
  -1  13   5        1.01        0.00      6.21 o 
   0  13   5        1.33        0.00      3.54 o 
   1  13   5        4.39        3.69      5.40 o 
   2  13   5       30.58       28.22      6.33 o 
   3  13   5       78.37       76.68     11.33 o 
   4  13   5       16.56       14.86      5.54 o 
   5  13   5       37.02       29.34      8.43 o 
  -4  14   5        5.56        5.66      3.44 o 
  -3  14   5        2.45        0.00      2.71 o 
  -2  14   5        0.38        0.01      5.56 o 
  -1  14   5       85.17       98.13     13.05 o 
   0  14   5       71.57       95.05     12.15 o 
   1  14   5       35.07       51.04     12.50 o 
   2  14   5       19.65       13.13      4.42 o 
   3  14   5       38.03       27.56     10.43 o 
   4  14   5        6.08        3.29      4.59 o 
  -4  15   5        8.64       10.31      4.51 o 
  -3  15   5       34.86       29.96      9.36 o 
  -2  15   5      166.83      228.39     35.51 o 
  -1  15   5       97.62      120.57     15.24 o 
   0  15   5        4.69        3.71      6.92 o 
   1  15   5       16.35       20.06      5.61 o 
   2  15   5        4.99        7.72      3.46 o 
   3  15   5       45.11       39.92      8.12 o 
   4  15   5        4.20        6.06      3.23 o 
  -3  16   5        0.62        4.84      3.08 o 
  -2  16   5      139.54      181.27     31.71 o 
  -1  16   5       40.59       41.01      9.64 o 
   0  16   5       89.31       96.08     13.44 o 
   1  16   5       17.37       13.61      7.34 o 
   2  16   5        1.48        3.10      1.10 o 
   3  16   5        3.21        1.05      1.79 o 
  -2  17   5       42.94       44.92     17.41 o 
  -1  17   5        4.59        6.17      3.63 o 
   0  17   5       26.22       21.42      6.85 o 
   1  17   5        4.70        4.49      4.41 o 
   2  17   5        0.00        4.24      3.51 o 
   3  17   5        0.59        0.00      2.21 o 
  -1  18   5       42.31       45.38     10.40 o 
   0  18   5        5.06       10.77      4.70 o 
   1  18   5        0.32        9.18      6.97 o 
   2  18   5        0.71        5.23      6.55 o 
  -2 -14   6        1.23        0.26      3.99 o 
  -1 -14   6       26.19       11.99     12.31 o 
   0 -14   6        0.04        2.13      2.94 o 
   1 -14   6        5.03        6.73      3.57 o 
  -2 -13   6        0.35        0.00      5.64 o 
  -1 -13   6       71.62      110.52     14.23 o 
   0 -13   6       70.85       92.77     17.47 o 
   1 -13   6       35.03       31.83      7.09 o 
   2 -13   6        0.01        0.00      1.43 o 
  -3 -12   6       48.05       54.69     16.61 o 
  -2 -12   6       10.25        8.24      3.71 o 
  -1 -12   6       23.66       27.94     11.98 o 
   0 -12   6        0.98        3.87      3.01 o 
   1 -12   6      154.48      186.34     17.19 o 
   2 -12   6        4.76        5.42      2.51 o 
   3 -12   6        1.15        6.39      5.88 o 
  -4 -11   6       32.77       43.73     15.85 o 
  -3 -11   6        2.15        0.00      5.90 o 
  -2 -11   6       11.50        8.10     13.42 o 
  -1 -11   6      437.81      520.94     85.95 o 
   0 -11   6      243.19      234.50     18.83 o 
   1 -11   6      210.99      278.74     53.75 o 
   2 -11   6        1.22        1.41      2.39 o 
   3 -11   6       16.21       19.64      9.42 o 
  -4 -10   6       30.61       33.68     13.88 o 
  -3 -10   6        1.81        9.05      9.06 o 
  -2 -10   6      288.13      383.08     40.31 o 
  -1 -10   6      147.13      173.84     24.21 o 
   0 -10   6       62.73       77.84     10.50 o 
   1 -10   6       50.10       54.04      9.73 o 
   2 -10   6      203.13      218.90     46.63 o 
   3 -10   6       69.31       62.43     17.74 o 
   4 -10   6        4.07        5.87      6.21 o 
  -4  -9   6       10.49       24.49     11.90 o 
  -3  -9   6      209.00      179.76     66.43 o 
  -2  -9   6       27.67       27.85      6.62 o 
  -1  -9   6       83.49       93.82     11.58 o 
   0  -9   6        1.47        6.28      3.43 o 
   1  -9   6        0.10        0.00      7.95 o 
   2  -9   6        3.99        7.09      2.56 o 
   3  -9   6      186.03      138.72     24.55 o 
   4  -9   6        0.81        0.02      2.63 o 
  -5  -8   6        1.21        5.72      3.42 o 
  -4  -8   6        1.05        0.95      1.64 o 
  -3  -8   6       83.09       88.23     21.30 o 
  -2  -8   6      392.82      503.05     46.79 o 
  -1  -8   6      113.00      148.06     14.73 o 
   0  -8   6        1.42        1.92      3.74 o 
   1  -8   6      169.01      193.08     14.79 o 
   2  -8   6       20.19       15.58      6.94 o 
   3  -8   6        1.08        0.47      1.75 o 
   4  -8   6       45.55       31.10      8.25 o 
   5  -8   6       12.02        7.97      3.79 o 
  -5  -7   6        3.09        1.51      1.93 o 
  -4  -7   6       13.64        4.62      5.73 o 
  -3  -7   6        6.01        8.42      3.80 o 
  -2  -7   6        1.91        0.96      1.20 o 
  -1  -7   6       16.96       16.04      5.11 o 
   0  -7   6        1.89        1.52      1.08 o 
   1  -7   6      154.17      216.48     14.54 o 
   2  -7   6        5.15        2.99      2.55 o 
   3  -7   6      159.96      172.50     16.76 o 
   4  -7   6        7.24        7.00      3.79 o 
   5  -7   6        0.00        0.00      3.71 o 
  -5  -6   6        0.02        0.00     12.64 o 
  -4  -6   6       56.70       65.09     12.34 o 
  -3  -6   6      140.37      187.31     56.42 o 
  -2  -6   6      339.79      297.41    122.16 o 
  -1  -6   6      248.64      215.67     46.00 o 
   0  -6   6      186.76      180.51     14.43 o 
   1  -6   6       69.57       49.02      4.91 o 
   2  -6   6        9.54        7.37      2.06 o 
   3  -6   6        0.85        5.21      4.76 o 
   4  -6   6        5.38        3.26      4.02 o 
   5  -6   6        3.24        4.98      4.68 o 
  -5  -5   6       16.80       16.23      6.44 o 
  -4  -5   6      109.26      115.03     29.41 o 
  -3  -5   6        5.62        6.59      3.94 o 
  -2  -5   6      136.30      266.64     22.55 o 
  -1  -5   6        3.39        7.95      2.39 o 
   0  -5   6      136.34      104.62     18.75 o 
   1  -5   6      135.26      188.88     13.97 o 
   2  -5   6        0.49        0.46      0.50 o 
   3  -5   6      117.47      136.46     22.73 o 
   4  -5   6        1.11        0.42      4.16 o 
   5  -5   6        8.42       14.27      6.69 o 
  -5  -4   6        1.95        0.17      1.16 o 
  -4  -4   6       34.28       41.12      9.76 o 
  -3  -4   6       81.35      117.02     19.90 o 
  -2  -4   6      287.54      444.46     43.63 o 
  -1  -4   6      156.49      232.82     25.66 o 
   0  -4   6      419.27      464.27     24.38 o 
   1  -4   6       44.01       38.70      6.15 o 
   2  -4   6        9.93        7.91      1.67 o 
   3  -4   6        6.42        4.42      1.64 o 
   4  -4   6       26.07       35.83      7.97 o 
   5  -4   6       19.22       26.53      8.18 o 
  -6  -3   6       26.00       25.21      9.48 o 
  -5  -3   6       37.21       48.21     16.42 o 
  -4  -3   6       51.02       50.88      9.97 o 
  -3  -3   6      275.60      351.12     24.42 o 
  -2  -3   6       20.78       37.42      7.80 o 
  -1  -3   6     2574.58     2209.86     79.80 o 
   0  -3   6     1704.35     1033.97     51.93 o 
   1  -3   6      187.50      140.10     16.89 o 
   2  -3   6       73.15       66.22      9.72 o 
   3  -3   6      132.52      160.22     14.27 o 
   4  -3   6       50.74       53.88      9.95 o 
   5  -3   6       17.39       34.44      9.17 o 
   6  -3   6        0.00        0.00      5.10 o 
  -6  -2   6        4.90        3.69      4.51 o 
  -5  -2   6        4.94        2.15      1.96 o 
  -4  -2   6       28.59       27.29      7.43 o 
  -3  -2   6       90.75      118.87     14.52 o 
  -2  -2   6       87.51      151.64     20.33 o 
  -1  -2   6     2554.21     3638.52     95.92 o 
   0  -2   6     1493.13      694.19     40.25 o 
   1  -2   6      186.72      199.99     14.89 o 
   2  -2   6      169.80      172.01     15.74 o 
   3  -2   6       56.01       40.72      7.29 o 
   4  -2   6        5.42        3.12      3.35 o 
   5  -2   6       84.09       95.00     14.41 o 
   6  -2   6        0.05        0.00      3.65 o 
  -6  -1   6       22.03       19.63     11.65 o 
  -5  -1   6       18.35       16.44      5.69 o 
  -4  -1   6        5.54        6.83      3.34 o 
  -3  -1   6       39.25       42.45      8.44 o 
  -2  -1   6      329.68      313.41     28.59 o 
  -1  -1   6     1100.10     1342.82     56.34 o 
   0  -1   6     1711.82      870.23     43.70 o 
   1  -1   6      221.44      174.59     19.47 o 
   2  -1   6      142.06      112.03     14.93 o 
   3  -1   6       62.07       82.62      9.96 o 
   4  -1   6        7.69        7.79      3.36 o 
   5  -1   6        1.11        0.13      1.16 o 
   6  -1   6        1.37        0.00      2.80 o 
  -6   0   6       15.88       23.66     10.52 o 
  -5   0   6       64.02       79.54     12.72 o 
  -4   0   6       47.14       42.55      8.65 o 
  -3   0   6       18.72       21.83      6.00 o 
  -2   0   6      399.46      395.48     31.92 o 
  -1   0   6      597.41      587.09     37.50 o 
   0   0   6     1521.48     1225.74     50.91 o 
   1   0   6        8.88        8.69      4.68 o 
   2   0   6      588.85      708.84     24.52 o 
   3   0   6      181.50      215.12     15.52 o 
   4   0   6        0.16        0.00      0.75 o 
   5   0   6        6.81        4.37      4.56 o 
   6   0   6       17.50       16.60      6.05 o 
  -6   1   6       23.16       18.69     10.45 o 
  -5   1   6        0.01        0.12      1.46 o 
  -4   1   6       27.32       33.15      7.85 o 
  -3   1   6       11.23       13.56      6.40 o 
  -2   1   6        7.29        9.32      4.25 o 
  -1   1   6      349.66       20.42     27.82 o 
   0   1   6      160.40        0.87     16.13 o 
   1   1   6      187.66      260.98     23.13 o 
   2   1   6      140.56      141.11     11.62 o 
   3   1   6      909.20      945.79     22.77 o 
   4   1   6        6.78        4.48      2.04 o 
   5   1   6        1.68        1.23      0.39 o 
   6   1   6       14.93       11.49      5.06 o 
  -6   2   6        4.61        1.31      0.79 o 
  -5   2   6       12.03       15.36      5.45 o 
  -4   2   6      174.75      209.22     25.79 o 
  -3   2   6       85.74       57.02     17.21 o 
  -2   2   6       28.72       30.13      8.11 o 
  -1   2   6      124.38      145.29     18.08 o 
   0   2   6       14.37       38.59      8.47 o 
   1   2   6        0.53        1.53      1.73 o 
   2   2   6       43.65       48.96      6.58 o 
   3   2   6      464.44      392.92     37.31 o 
   4   2   6        9.06       10.64      2.25 o 
   5   2   6       29.83       45.06      8.53 o 
   6   2   6        2.84        5.39      5.26 o 
  -6   3   6        0.12        2.02      3.34 o 
  -5   3   6        7.20        1.21      2.75 o 
  -4   3   6        0.33        1.18      3.92 o 
  -3   3   6        2.73       30.62     10.81 o 
  -2   3   6      535.07      886.93     47.05 o 
  -1   3   6      216.98      311.11     25.37 o 
   0   3   6      605.71      555.02     32.52 o 
   1   3   6      559.08      435.08     26.61 o 
   2   3   6      147.07      149.28     12.15 o 
   3   3   6      417.78      375.28     28.00 o 
   4   3   6       34.18       40.47      4.54 o 
   5   3   6       44.49       46.08      8.35 o 
   6   3   6        1.94        3.81      2.18 o 
  -6   4   6       26.25       28.38     14.46 o 
  -5   4   6        5.28        4.59      2.40 o 
  -4   4   6        5.66        3.56      4.07 o 
  -3   4   6      130.83      122.11     18.53 o 
  -2   4   6      486.77      565.97     37.05 o 
  -1   4   6      128.99      145.46     17.90 o 
   0   4   6       56.24       60.30     10.99 o 
   1   4   6      329.00      360.83     24.60 o 
   2   4   6      189.15      212.09     12.50 o 
   3   4   6        5.84        5.10      1.23 o 
   4   4   6       26.82       22.99      3.52 o 
   5   4   6        5.05        6.30      2.99 o 
   6   4   6        2.20        0.00      3.25 o 
  -6   5   6       12.16        0.00      6.19 o 
  -5   5   6       40.22       43.39      9.99 o 
  -4   5   6        2.02        5.19      2.85 o 
  -3   5   6       35.47       34.33      9.77 o 
  -2   5   6      157.43      199.35     21.78 o 
  -1   5   6      168.82      148.46     17.59 o 
   0   5   6      182.02      213.36     20.13 o 
   1   5   6      744.49      646.76     72.38 o 
   2   5   6       14.93       12.47      2.34 o 
   3   5   6        3.26        3.09      1.05 o 
   4   5   6       27.64       26.82      3.26 o 
   5   5   6        8.56        5.36      4.78 o 
   6   5   6        5.70        8.64      7.64 o 
  -6   6   6        2.44        0.98      5.31 o 
  -5   6   6       60.02       74.78     13.13 o 
  -4   6   6      111.04       93.48     17.17 o 
  -3   6   6      182.40      277.82     28.65 o 
  -2   6   6      551.42      637.12     39.46 o 
  -1   6   6     2317.82     2855.40     82.39 o 
   0   6   6      162.54      113.20     17.31 o 
   1   6   6       81.73       70.83     12.92 o 
   2   6   6      176.97      212.76     53.52 o 
   3   6   6       35.91       40.14      3.60 o 
   4   6   6        0.52        0.53      0.49 o 
   5   6   6       35.69       40.63      7.44 o 
   6   6   6        7.71        8.37      6.88 o 
  -6   7   6        7.05       10.58      9.31 o 
  -5   7   6        1.20        0.00      2.02 o 
  -4   7   6        2.55        0.00      4.26 o 
  -3   7   6        4.78        4.88      4.42 o 
  -2   7   6      298.03      345.39     30.60 o 
  -1   7   6       25.80       36.94      9.76 o 
   0   7   6        7.33        7.53      3.08 o 
   1   7   6       46.22       46.18      6.39 o 
   2   7   6      120.49      156.47     11.97 o 
   3   7   6      102.93       88.82     11.93 o 
   4   7   6      245.44      240.75     20.91 o 
   5   7   6       17.62       21.86      5.64 o 
   6   7   6        6.49        0.00      2.07 o 
  -5   8   6        0.08        0.09      4.05 o 
  -4   8   6        3.45        2.00      1.57 o 
  -3   8   6        3.77        2.65      2.54 o 
  -2   8   6      199.24      220.84     26.17 o 
  -1   8   6      239.14      270.22     26.79 o 
   0   8   6      225.69      263.82     16.14 o 
   1   8   6      505.01      641.20     25.13 o 
   2   8   6       16.55       11.49      7.96 o 
   3   8   6        0.45        0.00      1.29 o 
   4   8   6      315.40      221.82     15.57 o 
   5   8   6       13.79       16.46      5.52 o 
   6   8   6        0.85        7.48      7.62 o 
  -5   9   6        4.44        1.33      2.35 o 
  -4   9   6        0.10        0.00     10.76 o 
  -3   9   6        1.92        0.33      2.25 o 
  -2   9   6       78.67       88.94     15.07 o 
  -1   9   6        1.57        2.44      1.08 o 
   0   9   6      542.91      432.51     28.32 o 
   1   9   6      171.88      178.29     13.98 o 
   2   9   6      235.59      276.76     17.62 o 
   3   9   6      198.66      263.52     21.28 o 
   4   9   6       11.84       11.77      3.21 o 
   5   9   6        0.01        1.00      1.41 o 
  -5  10   6        6.26       11.59      6.60 o 
  -4  10   6       89.48       74.97     12.22 o 
  -3  10   6       49.52       40.18     11.42 o 
  -2  10   6       11.29        9.26      3.57 o 
  -1  10   6        9.18       11.32      6.97 o 
   0  10   6       98.29       90.06     13.78 o 
   1  10   6       45.37       27.33      6.85 o 
   2  10   6      311.54      352.30     27.16 o 
   3  10   6       28.09       36.36      5.61 o 
   4  10   6       18.75       17.34      4.07 o 
   5  10   6        0.50        3.31      3.24 o 
  -5  11   6        5.90        4.41      2.05 o 
  -4  11   6       36.95       37.25      8.78 o 
  -3  11   6        0.46        0.00      3.64 o 
  -2  11   6       30.71       31.79     11.09 o 
  -1  11   6        0.98        2.51      3.71 o 
   0  11   6       10.50        4.51      4.03 o 
   1  11   6       10.83       14.71      5.01 o 
   2  11   6      442.49      483.56     33.42 o 
   3  11   6       43.42       41.88      8.04 o 
   4  11   6       24.58       24.19      5.03 o 
   5  11   6        0.84        0.34      3.98 o 
  -5  12   6        4.28        0.88      2.71 o 
  -4  12   6        0.15        2.88      5.70 o 
  -3  12   6       84.97       88.31     31.60 o 
  -2  12   6      129.82      170.69     18.30 o 
  -1  12   6       38.20       30.03      6.44 o 
   0  12   6        0.72       85.77     16.46 o 
   1  12   6      344.33      360.20     29.94 o 
   2  12   6      306.35      398.54     32.22 o 
   3  12   6      450.10      565.42     49.27 o 
   4  12   6        2.19        0.30      1.14 o 
   5  12   6        0.83        3.82      3.22 o 
  -4  13   6       37.51       41.74     10.43 o 
  -3  13   6       77.41       71.83     13.68 o 
  -2  13   6      816.96      925.58     44.71 o 
  -1  13   6       47.78       35.39      7.54 o 
   0  13   6        1.27        1.59      1.85 o 
   1  13   6        8.38       11.71      5.79 o 
   2  13   6      411.99      375.46     23.06 o 
   3  13   6        3.92        0.96      2.14 o 
   4  13   6       22.30       12.26      4.38 o 
   5  13   6        6.20        6.35      4.32 o 
  -4  14   6       16.10       14.11      5.47 o 
  -3  14   6      447.49      391.73     32.13 o 
  -2  14   6       18.33       14.97      6.65 o 
  -1  14   6       17.04       23.53     12.14 o 
   0  14   6        2.64        3.96      2.82 o 
   1  14   6        4.54       11.32      5.33 o 
   2  14   6       88.80       95.21     12.05 o 
   3  14   6        1.04        0.00      2.12 o 
   4  14   6        0.61        0.59      2.48 o 
  -4  15   6        2.23        2.29      3.41 o 
  -3  15   6      246.69      241.63     25.15 o 
  -2  15   6       36.64       45.02     10.76 o 
  -1  15   6        9.83        7.21      5.19 o 
   0  15   6        2.32        2.33      1.27 o 
   1  15   6       11.63        7.54      5.06 o 
   2  15   6       31.07       34.40      7.25 o 
   3  15   6       86.40       86.31     12.77 o 
   4  15   6       11.74        7.14      3.83 o 
  -3  16   6       38.12       32.30      9.95 o 
  -2  16   6      116.55      156.14     29.16 o 
  -1  16   6       24.69       23.56      6.99 o 
   0  16   6        2.95        3.03      2.00 o 
   1  16   6       15.74       13.37      6.47 o 
   2  16   6        5.94        4.76      2.38 o 
   3  16   6       11.99        8.82      3.99 o 
  -2  17   6        8.50        3.61      4.36 o 
  -1  17   6       16.82       22.41      7.03 o 
   0  17   6       21.35       20.50      6.44 o 
   1  17   6        0.71        4.22      4.48 o 
   2  17   6        0.04        0.00      4.29 o 
   3  17   6        6.32        7.37      4.30 o 
  -2  18   6       67.62       79.36     22.35 o 
  -1  18   6        6.99        6.00      5.01 o 
   0  18   6        0.84        2.72      2.74 o 
   1  18   6        6.14        0.32      2.89 o 
   2  18   6        1.26        1.70      1.26 o 
   0  19   6        0.15        0.00      5.51 o 
   0 -14   7        6.02        9.19      4.07 o 
  -2 -13   7        0.14        0.00      6.37 o 
  -1 -13   7       15.96       19.31      6.32 o 
   0 -13   7        0.11        0.48      3.96 o 
   1 -13   7        8.38        1.45      4.74 o 
   2 -13   7        0.19        8.81      7.77 o 
  -3 -12   7       37.69       50.74     16.11 o 
  -2 -12   7        1.04        0.00      2.04 o 
  -1 -12   7       13.79        9.65      3.88 o 
   0 -12   7        5.16        0.43      3.80 o 
   1 -12   7        0.61        1.47      4.02 o 
   2 -12   7        2.09        8.37      6.68 o 
   3 -12   7        0.07        1.68      3.21 o 
  -3 -11   7       14.35       34.54     13.71 o 
  -2 -11   7        3.88        0.00      6.89 o 
  -1 -11   7       24.92       24.97      6.91 o 
   0 -11   7      379.90      380.77     51.68 o 
   1 -11   7       47.21       46.52      9.25 o 
   2 -11   7       62.80       72.15     18.71 o 
   3 -11   7        2.55        0.13      2.71 o 
  -4 -10   7        0.62        2.30      6.15 o 
  -3 -10   7       37.74       45.82     17.02 o 
  -2 -10   7        0.14        0.00      3.22 o 
  -1 -10   7       18.60       15.46      4.78 o 
   0 -10   7       42.68       46.69      8.71 o 
   1 -10   7       19.29       25.04      6.08 o 
   2 -10   7       25.08       26.17      8.05 o 
   3 -10   7       11.53       10.92      8.14 o 
   4 -10   7        0.36        0.00      5.31 o 
  -4  -9   7       37.68       58.93     19.98 o 
  -3  -9   7       47.11       64.99     19.64 o 
  -2  -9   7       98.44      153.23     47.95 o 
  -1  -9   7        0.05        5.18      4.48 o 
   0  -9   7      355.30      351.87     22.25 o 
   1  -9   7      784.61      757.03     73.70 o 
   2  -9   7      247.26      233.96     15.34 o 
   3  -9   7      108.16      107.98     22.48 o 
   4  -9   7       30.67       56.09     16.89 o 
  -4  -8   7        0.09        1.14      7.06 o 
  -3  -8   7        7.22       16.75      5.04 o 
  -2  -8   7       14.99       13.78      7.48 o 
  -1  -8   7      115.94      177.73     62.31 o 
   0  -8   7      145.29      130.32     27.40 o 
   1  -8   7        1.19        0.00      1.59 o 
   2  -8   7       46.48       47.80      6.65 o 
   3  -8   7       62.23       70.53     17.78 o 
   4  -8   7       28.47       29.96     11.21 o 
  -5  -7   7       19.84       21.41      7.91 o 
  -4  -7   7        2.66        3.02      3.76 o 
  -3  -7   7       36.51       45.56      9.49 o 
  -2  -7   7       48.16       68.45     17.85 o 
  -1  -7   7       68.13       42.67     18.91 o 
   0  -7   7        0.02        0.00      2.74 o 
   1  -7   7       74.29       77.16      9.11 o 
   2  -7   7      302.71      270.62     15.58 o 
   3  -7   7       13.31       13.34      5.21 o 
   4  -7   7       30.32       35.91      8.66 o 
   5  -7   7        2.05        0.48      2.68 o 
  -5  -6   7       47.63       45.48     11.51 o 
  -4  -6   7       46.81       53.75     11.32 o 
  -3  -6   7       62.68       71.99     11.64 o 
  -2  -6   7      493.27      772.37    226.98 o 
  -1  -6   7        0.07        0.04      0.42 o 
   0  -6   7       63.15       66.58      9.56 o 
   1  -6   7      106.03       66.99      5.83 o 
   2  -6   7       19.90       16.61      2.73 o 
   3  -6   7       50.02       75.96     12.10 o 
   4  -6   7       16.59       10.60      5.03 o 
   5  -6   7        1.63        6.77      8.30 o 
  -5  -5   7       67.42       51.00     12.15 o 
  -4  -5   7      113.68      107.33     37.82 o 
  -3  -5   7        0.06        0.00      2.08 o 
  -2  -5   7      135.28      191.07     23.09 o 
  -1  -5   7        2.37        1.27      1.86 o 
   0  -5   7       81.30       61.33     17.51 o 
   1  -5   7        2.68        1.78      1.16 o 
   2  -5   7      367.45      453.57     25.17 o 
   3  -5   7        0.07        0.00      2.17 o 
   4  -5   7        1.39        0.34      0.81 o 
   5  -5   7       37.29       42.12     10.87 o 
  -5  -4   7       28.47       30.39      9.89 o 
  -4  -4   7      394.76      298.16     35.16 o 
  -3  -4   7      329.30      362.76     40.17 o 
  -2  -4   7       29.82       46.94     14.64 o 
  -1  -4   7      172.00      229.79     27.18 o 
   0  -4   7       18.63       15.56      4.07 o 
   1  -4   7      180.52      152.32     14.74 o 
   2  -4   7        0.14        0.48      1.51 o 
   3  -4   7       34.71       22.04      5.46 o 
   4  -4   7        4.31        5.21      9.91 o 
   5  -4   7        2.29        0.15      3.09 o 
  -5  -3   7       74.89       64.79     19.50 o 
  -4  -3   7      446.57      453.05     31.67 o 
  -3  -3   7      410.30      448.16    168.17 o 
  -2  -3   7      134.20      141.17     21.64 o 
  -1  -3   7      509.63      289.62     29.82 o 
   0  -3   7       26.36       21.24      6.45 o 
   1  -3   7       24.03       35.84      5.46 o 
   2  -3   7       39.23       30.70      3.61 o 
   3  -3   7        2.39        2.54      2.87 o 
   4  -3   7       24.51       19.95      6.13 o 
   5  -3   7       13.78       15.41      5.73 o 
  -6  -2   7        0.05        7.28      7.98 o 
  -5  -2   7        2.76        6.77      3.34 o 
  -4  -2   7      167.66      186.20     31.50 o 
  -3  -2   7       98.56      117.05     30.71 o 
  -2  -2   7       33.25       29.01      9.39 o 
  -1  -2   7     1272.36     1787.83     72.22 o 
   0  -2   7     1001.53     1127.40     53.95 o 
   1  -2   7       13.76       13.48      3.24 o 
   2  -2   7        1.44        0.45      0.62 o 
   3  -2   7        8.16        7.21      3.21 o 
   4  -2   7       73.05       86.62     11.89 o 
   5  -2   7        5.36        3.50      3.38 o 
   6  -2   7        2.85        0.00      3.70 o 
  -6  -1   7        2.44        5.87      4.14 o 
  -5  -1   7       94.85       99.92     17.54 o 
  -4  -1   7       22.32       17.12      6.16 o 
  -3  -1   7        3.44        2.89      3.45 o 
  -2  -1   7       18.67       16.92      7.57 o 
  -1  -1   7       68.88       75.83     13.29 o 
   0  -1   7     1370.74      785.57     44.85 o 
   1  -1   7      221.93      199.47     20.85 o 
   2  -1   7        2.78        2.21      0.99 o 
   3  -1   7       18.47       29.67      5.80 o 
   4  -1   7        5.92        8.55      3.99 o 
   5  -1   7        0.06        0.00      1.77 o 
   6  -1   7       12.90       13.71     12.24 o 
  -6   0   7       10.20       11.02      8.25 o 
  -5   0   7       82.41       70.74     12.59 o 
  -4   0   7        2.50        2.78      1.91 o 
  -3   0   7       15.11       10.93      5.58 o 
  -2   0   7      268.72      368.20     32.31 o 
  -1   0   7     3020.64     1414.72     65.76 o 
   0   0   7     1112.89      913.30     46.22 o 
   1   0   7      115.23      138.64     16.75 o 
   2   0   7       39.43       32.10      5.30 o 
   3   0   7        0.01        0.00      1.00 o 
   4   0   7        2.34        1.32      2.12 o 
   5   0   7       53.40       60.27     10.77 o 
   6   0   7       18.67       18.34      6.40 o 
  -6   1   7        5.08        6.06      6.63 o 
  -5   1   7       20.66       15.87      5.86 o 
  -4   1   7        5.85        3.14      3.42 o 
  -3   1   7        5.51        4.38      3.34 o 
  -2   1   7       20.71       16.58      7.01 o 
  -1   1   7      947.40      996.79     51.96 o 
   0   1   7     1946.79     1296.77     56.99 o 
   1   1   7      293.33      331.47     26.84 o 
   2   1   7      122.94      129.67     10.53 o 
   3   1   7        2.82        5.52      1.88 o 
   4   1   7        1.41        0.00      1.28 o 
   5   1   7       24.20       23.24      6.32 o 
   6   1   7        0.05        0.00      2.31 o 
  -6   2   7        7.17        2.27      3.70 o 
  -5   2   7        1.24        0.00      2.15 o 
  -4   2   7        4.45        1.32      2.59 o 
  -3   2   7        3.42        1.11      3.44 o 
  -2   2   7       76.28      119.26     18.67 o 
  -1   2   7      132.87       76.47     14.75 o 
   0   2   7      702.16      993.34     48.75 o 
   1   2   7     1536.37     1113.21     49.20 o 
   2   2   7        6.10       10.94      1.98 o 
   3   2   7        0.61        2.20      1.21 o 
   4   2   7       31.78       29.20      6.21 o 
   5   2   7        0.10        0.28      2.53 o 
   6   2   7        2.19        7.52      7.01 o 
  -6   3   7        9.64        9.18      6.46 o 
  -5   3   7        1.08        0.00      2.19 o 
  -4   3   7       35.03       42.64      9.75 o 
  -3   3   7        3.32        5.86      4.99 o 
  -2   3   7        8.10       17.86      7.24 o 
  -1   3   7       70.59       70.76     13.40 o 
   0   3   7        1.68        0.00      2.98 o 
   1   3   7        0.84        1.32      1.84 o 
   2   3   7       34.17       38.42      5.95 o 
   3   3   7      136.67      129.68      6.82 o 
   4   3   7        0.00        0.00      0.40 o 
   5   3   7        1.46        0.15      2.75 o 
   6   3   7        0.48        4.07      5.22 o 
  -6   4   7        6.63        4.62      8.17 o 
  -5   4   7       32.19       32.32      8.48 o 
  -4   4   7       10.71       12.34      6.82 o 
  -3   4   7       73.09       75.10     15.55 o 
  -2   4   7       55.51       54.71     12.34 o 
  -1   4   7       50.24       78.22     13.95 o 
   0   4   7      178.10      232.73     22.98 o 
   1   4   7      115.10      118.84     15.44 o 
   2   4   7       11.38       12.71      5.54 o 
   3   4   7      109.59       99.05      8.79 o 
   4   4   7        1.32        1.21      1.04 o 
   5   4   7        2.72        2.16      0.91 o 
   6   4   7       16.71       16.99     10.06 o 
  -6   5   7        1.04        0.00      6.99 o 
  -5   5   7       72.70       63.79     17.04 o 
  -4   5   7        1.18        2.09      1.68 o 
  -3   5   7        3.39        0.19      1.89 o 
  -2   5   7      159.21      188.02     23.53 o 
  -1   5   7      301.76      395.74     32.17 o 
   0   5   7       46.63       53.70     10.49 o 
   1   5   7       73.35       61.89     10.95 o 
   2   5   7      829.04      898.98     45.89 o 
   3   5   7       59.26       60.48      4.77 o 
   4   5   7        6.15        6.17      2.06 o 
   5   5   7       11.40        9.17      6.54 o 
   6   5   7       34.89       45.52     16.37 o 
  -6   6   7        2.61        0.00      7.96 o 
  -5   6   7      144.41      141.47     18.87 o 
  -4   6   7      124.37      108.93     20.21 o 
  -3   6   7       68.22       94.89     17.90 o 
  -2   6   7      268.60      351.79     31.55 o 
  -1   6   7      121.19       97.74     15.60 o 
   0   6   7       33.86       31.61      7.98 o 
   1   6   7        0.98        0.65      0.82 o 
   2   6   7        0.04        0.85      1.42 o 
   3   6   7        6.49        9.76      2.18 o 
   4   6   7       20.04       21.60      2.88 o 
   5   6   7       11.87       19.00     10.13 o 
   6   6   7      114.74      131.04     26.76 o 
  -5   7   7       49.40       49.91     11.43 o 
  -4   7   7       10.18       16.52      7.93 o 
  -3   7   7        8.02        5.27      3.95 o 
  -2   7   7      135.08      219.22     24.23 o 
  -1   7   7      207.87      204.89     23.83 o 
   0   7   7      307.76      384.21     32.62 o 
   1   7   7      727.56      693.48     87.74 o 
   2   7   7      309.60      434.33    142.27 o 
   3   7   7       10.83       14.49      2.58 o 
   4   7   7       61.45       77.89      7.44 o 
   5   7   7       14.57       13.41      8.61 o 
   6   7   7       61.36       75.77     20.79 o 
  -5   8   7       64.13       74.27     13.96 o 
  -4   8   7       22.24       28.81     11.16 o 
  -3   8   7        2.14        1.57      1.28 o 
  -2   8   7        9.48       10.44      3.13 o 
  -1   8   7      960.63      908.22     55.46 o 
   0   8   7      230.95      181.97     23.81 o 
   1   8   7       43.75       71.01      8.53 o 
   2   8   7       21.98       17.60      4.31 o 
   3   8   7        1.15        0.65      0.45 o 
   4   8   7        8.08        6.23      2.70 o 
   5   8   7        0.72        1.29      2.13 o 
   6   8   7       16.54       32.26     13.59 o 
  -5   9   7        8.17        4.69      4.27 o 
  -4   9   7       18.86       22.30      9.14 o 
  -3   9   7        0.48        0.00      7.28 o 
  -2   9   7       35.97       41.50     12.81 o 
  -1   9   7        0.18        0.29      3.26 o 
   0   9   7      114.97       99.36     40.53 o 
   1   9   7      263.46      285.83     18.18 o 
   2   9   7        5.41        6.22      2.19 o 
   3   9   7        0.34        0.00      0.61 o 
   4   9   7       42.67       37.33      6.08 o 
   5   9   7       10.25       10.44      4.51 o 
  -5  10   7        0.09        0.00      2.45 o 
  -4  10   7       38.69       38.15     12.55 o 
  -3  10   7       11.89        7.01      3.63 o 
  -2  10   7        5.20        2.74      3.13 o 
  -1  10   7      476.57      540.91     41.29 o 
   0  10   7      256.94      270.57     18.31 o 
   1  10   7      276.47      329.00     73.41 o 
   2  10   7       27.34       35.52      6.52 o 
   3  10   7        3.85        6.87      2.50 o 
   4  10   7       26.49       31.69      6.48 o 
   5  10   7       58.15       63.24     14.65 o 
  -5  11   7       37.61       37.01     10.22 o 
  -4  11   7        6.98        4.94      3.13 o 
  -3  11   7       15.90       15.19      7.38 o 
  -2  11   7       14.73       21.69      8.40 o 
  -1  11   7      228.13      282.81     30.73 o 
   0  11   7      201.12      228.34     18.33 o 
   1  11   7       27.32       36.74     17.55 o 
   2  11   7       43.65       41.87      7.59 o 
   3  11   7      176.13      225.80     14.78 o 
   4  11   7       32.03       28.23      5.43 o 
   5  11   7       19.90       20.49      6.16 o 
  -5  12   7        5.24        4.29      3.86 o 
  -4  12   7       18.36       30.06     12.74 o 
  -3  12   7       58.61       57.32     10.86 o 
  -2  12   7        0.03        0.00      9.02 o 
  -1  12   7       66.19       63.69     15.43 o 
   0  12   7       35.74       45.47     12.35 o 
   1  12   7      145.15      162.09     20.21 o 
   2  12   7       26.02       44.72      8.41 o 
   3  12   7        0.44        2.02      2.20 o 
   4  12   7       48.15       55.74      7.80 o 
   5  12   7        3.02        4.13      3.01 o 
  -4  13   7       45.74       41.02     10.37 o 
  -3  13   7       22.68       18.35      6.29 o 
  -2  13   7        5.59        2.34      3.20 o 
  -1  13   7       27.03       45.61     13.57 o 
   0  13   7       14.57       19.09      8.76 o 
   1  13   7        0.00        0.00      3.42 o 
   2  13   7      193.30      197.27     24.17 o 
   3  13   7       89.91      120.86     12.24 o 
   4  13   7        2.31        0.00      2.43 o 
  -4  14   7       14.99        9.78      6.06 o 
  -3  14   7       13.48       11.43      8.77 o 
  -2  14   7       82.72      112.28     14.97 o 
  -1  14   7        4.59        0.46      4.72 o 
   0  14   7       10.29      164.77     24.37 o 
   1  14   7       40.69       33.98     10.34 o 
   2  14   7       86.84       91.16     16.96 o 
   3  14   7        0.05        2.82      5.34 o 
   4  14   7       12.16        9.12      3.44 o 
  -3  15   7       43.30       32.75      9.36 o 
  -2  15   7        1.60        2.82      3.21 o 
  -1  15   7      136.07      125.62     21.78 o 
   0  15   7       40.80       47.06     13.67 o 
   1  15   7        3.62        4.03      4.48 o 
   2  15   7        2.36        2.07      3.73 o 
   3  15   7       55.25       57.98     10.72 o 
   4  15   7        0.03        0.67      2.43 o 
  -3  16   7       62.38       61.55     12.86 o 
  -2  16   7      102.31      129.18     17.84 o 
  -1  16   7        3.42        5.44      3.81 o 
   0  16   7        0.66        0.00      2.47 o 
   1  16   7       52.12       62.97     15.23 o 
   2  16   7       57.67       68.17     18.86 o 
   3  16   7       22.37       16.61      6.28 o 
  -2  17   7       96.80      107.90     17.13 o 
  -1  17   7       16.24       10.00     12.11 o 
   0  17   7        1.39        1.78      1.67 o 
   1  17   7        5.74       13.84      8.12 o 
   2  17   7       13.50       15.97      5.62 o 
   3  17   7       10.06        0.55      6.29 o 
  -2  18   7       20.48       28.77     10.95 o 
  -1  18   7       33.08       30.30      8.44 o 
   0  18   7       17.66       32.69     11.85 o 
   1  18   7        0.18        0.16      2.66 o 
   2  18   7        0.92        0.69      2.84 o 
   0  19   7        0.08        3.00      3.65 o 
  -1 -13   8        1.22        2.47      2.59 o 
   0 -13   8        0.18        5.23      3.33 o 
   1 -13   8        1.38        0.00      1.63 o 
  -2 -12   8        0.00        0.00      4.49 o 
  -1 -12   8       30.58       35.12     10.22 o 
   0 -12   8        5.89        3.02      4.27 o 
   1 -12   8        8.50        5.10      2.77 o 
   2 -12   8        1.05        1.20      3.66 o 
  -3 -11   8        6.54       19.83     10.91 o 
  -2 -11   8       11.33       10.82      4.38 o 
  -1 -11   8       15.95       19.76      5.34 o 
   0 -11   8       21.59       31.33      7.29 o 
   1 -11   8        1.58        4.68      2.80 o 
   2 -11   8        1.33        5.67      4.18 o 
   3 -11   8       11.53        3.36      3.37 o 
  -3 -10   8       37.93       38.93     15.99 o 
  -2 -10   8       35.29       54.33     19.01 o 
  -1 -10   8        0.43        0.00      2.07 o 
   0 -10   8       14.19       14.20      5.70 o 
   1 -10   8      108.03      104.27     12.17 o 
   2 -10   8        7.69        3.40      5.51 o 
   3 -10   8        0.39        0.00      5.49 o 
  -4  -9   8       80.95      101.50     26.74 o 
  -3  -9   8        6.69       13.58      8.88 o 
  -2  -9   8       63.73       54.19     10.23 o 
  -1  -9   8        1.73        0.00      1.88 o 
   0  -9   8      706.02      575.34     31.22 o 
   1  -9   8       19.41       25.28      5.63 o 
   2  -9   8        9.22       10.05      3.12 o 
   3  -9   8        0.24        0.00      4.89 o 
   4  -9   8        4.18        5.34      6.27 o 
  -4  -8   8      118.66      131.04     30.07 o 
  -3  -8   8       70.16       81.68     22.23 o 
  -2  -8   8      100.35      124.12     23.82 o 
  -1  -8   8      105.07      153.34     21.99 o 
   0  -8   8      414.88      437.78     35.08 o 
   1  -8   8      471.35      429.48     63.07 o 
   2  -8   8        0.00        0.00      2.19 o 
   3  -8   8       69.51       56.30     15.52 o 
   4  -8   8       42.61       99.70     21.85 o 
  -4  -7   8       42.19       36.02      9.82 o 
  -3  -7   8        5.51        6.72      2.57 o 
  -2  -7   8      105.58       98.85     50.42 o 
  -1  -7   8      459.07      627.29     48.60 o 
   0  -7   8      319.86      415.73     75.87 o 
   1  -7   8      278.98      281.87     44.50 o 
   2  -7   8      349.99      276.65     15.71 o 
   3  -7   8      136.38      214.94     28.81 o 
   4  -7   8       69.26       57.16     15.91 o 
  -5  -6   8       10.15       13.78      6.66 o 
  -4  -6   8       76.54       99.14     16.34 o 
  -3  -6   8       37.10       48.17      9.55 o 
  -2  -6   8        7.71       13.86      4.13 o 
  -1  -6   8       26.91       26.41      4.83 o 
   0  -6   8        6.58        5.43      1.31 o 
   1  -6   8       16.61       18.45      2.99 o 
   2  -6   8      840.96      636.70     21.65 o 
   3  -6   8       60.22       80.14     11.74 o 
   4  -6   8       26.24       33.51      8.99 o 
   5  -6   8        3.54        2.68      3.61 o 
  -5  -5   8        0.01        0.00      2.54 o 
  -4  -5   8       20.25       17.67      8.20 o 
  -3  -5   8        6.44       13.57      3.71 o 
  -2  -5   8       77.97       83.62      9.97 o 
  -1  -5   8       19.89       12.52      5.24 o 
   0  -5   8        0.53        3.06      3.57 o 
   1  -5   8        0.37        1.60      0.93 o 
   2  -5   8      272.73      217.69     11.65 o 
   3  -5   8      265.93      313.93     48.26 o 
   4  -5   8       17.48       25.33      7.39 o 
   5  -5   8       11.81       10.91      5.17 o 
  -5  -4   8       11.35       10.85      4.87 o 
  -4  -4   8       59.48       66.58     12.08 o 
  -3  -4   8      178.19      219.14     20.80 o 
  -2  -4   8       32.47       67.74     21.08 o 
  -1  -4   8       56.37       88.52     17.24 o 
   0  -4   8       62.21      100.60     12.64 o 
   1  -4   8       19.00       16.43      2.59 o 
   2  -4   8       20.32       19.61      3.58 o 
   3  -4   8       43.09       50.59     11.46 o 
   4  -4   8       50.22       53.60     10.13 o 
   5  -4   8       25.64       30.70      8.99 o 
  -5  -3   8        1.81        0.00      6.22 o 
  -4  -3   8        8.91       12.78      4.28 o 
  -3  -3   8       80.06      130.22     49.65 o 
  -2  -3   8      516.52      378.22     37.98 o 
  -1  -3   8        2.10        0.91      3.19 o 
   0  -3   8       42.37       41.58     11.31 o 
   1  -3   8       24.42       29.02      4.46 o 
   2  -3   8        1.20        0.81      0.43 o 
   3  -3   8       95.26       94.44     11.45 o 
   4  -3   8       26.15       20.59      5.70 o 
   5  -3   8       21.23       24.21     10.01 o 
  -5  -2   8       29.25       25.20      7.72 o 
  -4  -2   8        6.66        4.89      3.75 o 
  -3  -2   8        8.93        5.25      4.40 o 
  -2  -2   8      523.24      390.89     37.25 o 
  -1  -2   8      151.99      210.25     25.92 o 
   0  -2   8      598.09      614.08     42.38 o 
   1  -2   8        0.01        0.78      1.62 o 
   2  -2   8       54.24       53.48      4.33 o 
   3  -2   8        3.71        3.33      1.69 o 
   4  -2   8        2.70        5.65      2.70 o 
   5  -2   8       20.80        5.62     14.91 o 
  -5  -1   8        1.24        0.23      2.32 o 
  -4  -1   8      100.26      121.11     31.19 o 
  -3  -1   8      290.42      296.30     34.40 o 
  -2  -1   8      103.75      118.80     20.16 o 
  -1  -1   8     1024.43     1413.83     66.42 o 
   0  -1   8     1441.38     1606.59     68.58 o 
   1  -1   8        6.13        8.98      3.99 o 
   2  -1   8      128.92      134.91      7.15 o 
   3  -1   8       67.32       70.15      7.30 o 
   4  -1   8       35.56       40.78      7.85 o 
   5  -1   8        0.00        0.00      2.73 o 
  -6   0   8       22.51       30.17     14.81 o 
  -5   0   8        0.29        5.37      3.63 o 
  -4   0   8        3.77        6.24      6.23 o 
  -3   0   8      153.89      197.49     26.12 o 
  -2   0   8      177.61      109.95     18.75 o 
  -1   0   8      160.04      169.59     22.58 o 
   0   0   8        0.13        0.00      6.78 o 
   1   0   8      436.84      545.85     35.28 o 
   2   0   8       75.65       57.23     11.34 o 
   3   0   8       11.43        8.85      2.41 o 
   4   0   8       16.67       23.81      6.09 o 
   5   0   8        1.84        0.00      1.93 o 
   6   0   8        5.27        9.71      5.52 o 
  -6   1   8       26.75       15.96     10.79 o 
  -5   1   8        3.77        0.00      3.12 o 
  -4   1   8        0.37        0.00      2.33 o 
  -3   1   8       69.46       65.13     15.60 o 
  -2   1   8       15.03       17.03      7.03 o 
  -1   1   8     2868.32     3834.34    113.28 o 
   0   1   8     6500.30     9933.56    175.48 o 
   1   1   8      186.84      183.00     21.55 o 
   2   1   8       15.63       21.07      3.91 o 
   3   1   8        0.10        0.00      0.47 o 
   4   1   8        6.82        8.86      3.71 o 
   5   1   8        1.96        3.46      2.95 o 
   6   1   8        0.79        0.00      2.72 o 
  -6   2   8       10.63       14.53      9.82 o 
  -5   2   8       19.58       21.55      9.45 o 
  -4   2   8       52.40       51.41     11.11 o 
  -3   2   8       43.61       37.11     12.00 o 
  -2   2   8        0.67        0.00      0.59 o 
  -1   2   8      537.37      585.29     44.33 o 
   0   2   8      304.35      299.38     28.29 o 
   1   2   8      119.41        3.70     15.45 o 
   2   2   8      316.92      350.50     19.10 o 
   3   2   8        0.21        0.16      0.39 o 
   4   2   8        8.20        8.79      3.40 o 
   5   2   8       20.22       15.48      4.90 o 
   6   2   8       26.36       30.86     13.14 o 
  -6   3   8        0.10        0.36      6.86 o 
  -5   3   8        2.19        1.96      2.54 o 
  -4   3   8        0.70        0.00      4.76 o 
  -3   3   8       58.61       98.75     19.60 o 
  -2   3   8      228.50      329.03     34.29 o 
  -1   3   8      125.70      143.47     19.51 o 
   0   3   8     1363.48     1837.98     71.32 o 
   1   3   8       63.37      163.63     20.16 o 
   2   3   8      413.99      622.33     37.10 o 
   3   3   8      101.00      107.46     11.29 o 
   4   3   8        5.18        5.51      2.61 o 
   5   3   8        0.03        0.89      1.43 o 
   6   3   8        2.10        6.07      7.01 o 
  -6   4   8       10.66       15.62     11.24 o 
  -5   4   8        9.98       13.60      5.47 o 
  -4   4   8       62.14       95.79     21.11 o 
  -3   4   8       25.30       32.63     10.64 o 
  -2   4   8       17.10       40.75     10.70 o 
  -1   4   8       29.75       32.61      9.17 o 
   0   4   8      424.05      744.65     43.57 o 
   1   4   8        0.52        3.57      3.71 o 
   2   4   8       19.95       28.95      7.76 o 
   3   4   8      105.54      125.86     14.41 o 
   4   4   8       16.45       17.36      5.00 o 
   5   4   8        5.45        3.48      1.91 o 
   6   4   8        6.50       10.72      7.68 o 
  -6   5   8        1.59        1.03      1.77 o 
  -5   5   8        0.36        0.00      4.88 o 
  -4   5   8        2.02        1.13      1.20 o 
  -3   5   8       69.47      101.05     19.06 o 
  -2   5   8       35.58       24.66      7.80 o 
  -1   5   8       93.30      177.04     22.70 o 
   0   5   8       74.40       80.27     14.19 o 
   1   5   8       25.25       15.40      6.27 o 
   2   5   8       35.22       72.22     13.00 o 
   3   5   8      101.72      125.54      7.54 o 
   4   5   8      145.42      166.72     16.23 o 
   5   5   8        0.68        3.01      0.99 o 
   6   5   8        2.59        5.18      4.52 o 
  -5   6   8       43.60       69.52     13.73 o 
  -4   6   8       27.54       21.43      9.53 o 
  -3   6   8      145.92      122.88     20.35 o 
  -2   6   8       21.97       23.87      9.43 o 
  -1   6   8      334.75      317.71     30.71 o 
   0   6   8       89.09      145.45     19.15 o 
   1   6   8        3.60        0.96      2.24 o 
   2   6   8      207.94      232.76     58.01 o 
   3   6   8       62.76       62.08      6.61 o 
   4   6   8       96.13       93.81      7.79 o 
   5   6   8        0.82        0.00      3.85 o 
   6   6   8        4.36        8.49      7.50 o 
  -5   7   8       30.27       37.42     10.27 o 
  -4   7   8        2.99        1.82      2.66 o 
  -3   7   8        1.25        0.00      1.42 o 
  -2   7   8       77.55      138.36     21.18 o 
  -1   7   8       31.67       42.85     11.53 o 
   0   7   8      136.66      108.05     17.15 o 
   1   7   8        0.05        0.00      3.22 o 
   2   7   8       49.75       29.69      8.42 o 
   3   7   8       61.41       69.81     10.06 o 
   4   7   8       75.61       71.81      6.85 o 
   5   7   8        0.33        5.44      5.18 o 
   6   7   8       41.06       67.97     20.48 o 
  -5   8   8        1.00        6.43      4.80 o 
  -4   8   8       18.86       16.62      8.99 o 
  -3   8   8       37.54       30.96     10.09 o 
  -2   8   8       14.33       15.33      6.09 o 
  -1   8   8       84.30       79.41     15.08 o 
   0   8   8        5.71        3.96      1.46 o 
   1   8   8      127.44      186.57     48.58 o 
   2   8   8       29.39       29.20      5.63 o 
   3   8   8       19.22       18.13      2.84 o 
   4   8   8       44.78       59.84      7.03 o 
   5   8   8        5.58       10.77      7.13 o 
  -5   9   8        1.87        2.99      3.36 o 
  -4   9   8       38.23       50.05     14.92 o 
  -3   9   8       23.17       14.47      7.28 o 
  -2   9   8        8.94       10.17      6.23 o 
  -1   9   8        3.14        7.93      4.03 o 
   0   9   8     1015.01     1185.57     63.67 o 
   1   9   8        6.12        2.22      1.82 o 
   2   9   8       71.01      108.89     59.74 o 
   3   9   8        2.10        1.44      0.89 o 
   4   9   8        6.88        6.08      2.40 o 
   5   9   8        0.04        0.00      3.51 o 
  -5  10   8        0.00        6.90      4.94 o 
  -4  10   8       20.93       19.72      8.63 o 
  -3  10   8        4.18        2.68      3.23 o 
  -2  10   8        5.79        8.88      6.46 o 
  -1  10   8      937.34      450.68     44.55 o 
   0  10   8       45.98       62.42     15.15 o 
   1  10   8      128.17      149.05     45.84 o 
   2  10   8       21.85       30.01      6.18 o 
   3  10   8       28.10       22.58      5.66 o 
   4  10   8        1.30        0.00      1.31 o 
   5  10   8        0.32        0.00      1.28 o 
  -5  11   8       21.57       30.54     12.51 o 
  -4  11   8        6.08        5.31      3.67 o 
  -3  11   8       18.40       14.12      6.15 o 
  -2  11   8       25.45       43.98     14.14 o 
  -1  11   8        0.20        0.17      2.04 o 
   0  11   8      114.96      108.54     20.67 o 
   1  11   8        6.10        7.69      2.66 o 
   2  11   8        0.45        1.41      1.78 o 
   3  11   8        9.38        9.43      3.01 o 
   4  11   8        7.55        5.91      2.78 o 
   5  11   8        0.94        0.08      2.21 o 
  -4  12   8        0.06        0.00      5.11 o 
  -3  12   8       17.66       24.53      9.74 o 
  -2  12   8        2.73        0.00      4.81 o 
  -1  12   8      194.30      181.20     27.12 o 
   0  12   8       12.75       15.02      5.33 o 
   1  12   8        0.01        0.00      2.27 o 
   2  12   8       49.75       59.49      9.75 o 
   3  12   8      110.67      127.51     11.75 o 
   4  12   8       18.66       52.22      9.49 o 
   5  12   8        2.96        5.70      3.75 o 
  -4  13   8        0.85        0.00      3.62 o 
  -3  13   8        3.07        0.00      7.55 o 
  -2  13   8        3.86        0.00      3.69 o 
  -1  13   8       90.48       79.21     18.13 o 
   0  13   8      184.95      211.01     28.16 o 
   1  13   8       35.02       50.29      9.40 o 
   2  13   8      101.12      112.39     42.52 o 
   3  13   8       26.20       27.90      6.15 o 
   4  13   8        8.09        7.06      3.23 o 
  -4  14   8        1.38        0.00      4.70 o 
  -3  14   8        7.00        2.38      2.43 o 
  -2  14   8       14.46       19.86      9.17 o 
  -1  14   8       26.67       35.63     12.99 o 
   0  14   8       13.15       15.69      5.86 o 
   1  14   8       11.51       12.73      4.58 o 
   2  14   8        1.33        0.00      2.42 o 
   3  14   8       13.57       11.49      4.04 o 
   4  14   8        5.49        5.11      2.59 o 
  -3  15   8        5.02        0.00      5.18 o 
  -2  15   8        7.53        0.76      3.58 o 
  -1  15   8        0.03        4.38      5.90 o 
   0  15   8       16.99       25.24      7.09 o 
   1  15   8       30.99       38.42     11.40 o 
   2  15   8       38.41       43.47     18.26 o 
   3  15   8      173.29      193.93     16.71 o 
   4  15   8       12.87       12.46      4.18 o 
  -3  16   8        0.57        0.01      3.44 o 
  -2  16   8       35.35       36.98     15.30 o 
  -1  16   8       40.66      105.00     23.04 o 
   0  16   8        5.85       83.10     13.63 o 
   1  16   8       29.57       34.76      8.89 o 
   2  16   8      154.90      190.81     21.10 o 
   3  16   8      100.14      107.49     12.91 o 
  -2  17   8       76.25       86.90     21.68 o 
  -1  17   8        6.37        7.82      8.59 o 
   0  17   8        0.04        0.40      2.99 o 
   1  17   8        6.73        8.34      6.23 o 
   2  17   8        0.99        0.09      1.84 o 
   3  17   8        2.46        0.00      2.01 o 
  -1  18   8        1.45        5.84      6.89 o 
   0  18   8        0.04        2.71      3.76 o 
   1  18   8        3.52        3.31      1.86 o 
   2  18   8       21.08       18.32      5.99 o 
   0  19   8        4.81        1.75      3.42 o 
  -1 -12   9        6.03        4.50      3.15 o 
   0 -12   9        0.77        0.64      1.89 o 
   1 -12   9        9.39       17.92      5.18 o 
  -2 -11   9        0.70        0.00      3.33 o 
  -1 -11   9        5.68        7.10      3.56 o 
   0 -11   9       10.61       12.69      4.86 o 
   1 -11   9        2.98        2.06      2.54 o 
   2 -11   9        3.85        5.38      4.30 o 
  -3 -10   9        0.09        9.78      8.88 o 
  -2 -10   9       10.69        5.97      3.87 o 
  -1 -10   9        4.57        2.02      1.38 o 
   0 -10   9       43.06       63.56     10.35 o 
   1 -10   9       27.47       45.16      8.09 o 
   2 -10   9        0.55        3.11      4.02 o 
   3 -10   9       28.13       25.40     12.17 o 
  -3  -9   9       39.45       34.08     16.20 o 
  -2  -9   9       18.76       16.22      5.21 o 
  -1  -9   9        8.00       10.27     10.28 o 
   0  -9   9       28.62       21.02      5.50 o 
   1  -9   9       25.15       24.85      5.73 o 
   2  -9   9        2.49        4.63      4.05 o 
   3  -9   9        9.76       17.59      9.92 o 
  -4  -8   9       55.43       77.10     23.06 o 
  -3  -8   9       62.26       67.84     19.95 o 
  -2  -8   9       59.81       90.93     21.95 o 
  -1  -8   9        1.84        1.63      2.88 o 
   0  -8   9        9.16        4.99      7.53 o 
   1  -8   9       45.86       31.09     12.51 o 
   2  -8   9        7.91       13.49      6.27 o 
   3  -8   9        0.75        3.84      1.71 o 
   4  -8   9       30.20       30.91     13.43 o 
  -4  -7   9        6.80        6.17      7.37 o 
  -3  -7   9       11.97        9.98      5.62 o 
  -2  -7   9      134.45      155.38     28.68 o 
  -1  -7   9        1.76        0.00      5.75 o 
   0  -7   9      135.96      125.04     14.14 o 
   1  -7   9      475.05      413.09     22.76 o 
   2  -7   9        6.89        4.54      2.04 o 
   3  -7   9       46.90       75.46     17.11 o 
   4  -7   9       21.47       16.50      9.76 o 
  -4  -6   9       16.47       27.88      8.80 o 
  -3  -6   9       45.66       75.55     12.07 o 
  -2  -6   9       53.98       39.17      8.01 o 
  -1  -6   9      114.16      105.30     60.92 o 
   0  -6   9        0.31        0.82      3.75 o 
   1  -6   9        0.19        0.00      1.64 o 
   2  -6   9      372.56      267.32     87.27 o 
   3  -6   9      131.88      203.32     25.76 o 
   4  -6   9       27.44       19.74      8.64 o 
  -5  -5   9        0.15        0.00      6.65 o 
  -4  -5   9       42.54       54.98     12.13 o 
  -3  -5   9      832.35      884.08     46.71 o 
  -2  -5   9       65.59       98.00     11.41 o 
  -1  -5   9        6.82        3.59      3.37 o 
   0  -5   9       15.55       24.54      6.52 o 
   1  -5   9     1003.84      839.71     27.46 o 
   2  -5   9      207.57      212.48     13.70 o 
   3  -5   9      349.08      510.89     28.36 o 
   4  -5   9       21.72       22.96     12.38 o 
   5  -5   9       10.56       17.59      9.51 o 
  -5  -4   9       13.21        8.22      5.18 o 
  -4  -4   9       20.84        4.44      9.52 o 
  -3  -4   9      480.50      480.01    112.70 o 
  -2  -4   9       60.50       60.74     15.28 o 
  -1  -4   9       38.33       63.47     15.54 o 
   0  -4   9        8.66       16.61      8.17 o 
   1  -4   9       23.91       16.93      2.96 o 
   2  -4   9      379.59      378.44     14.47 o 
   3  -4   9       16.91       20.35      5.46 o 
   4  -4   9       25.30       31.05      8.32 o 
   5  -4   9        0.67        0.12      5.29 o 
  -5  -3   9        1.01        0.24      4.85 o 
  -4  -3   9      199.48      258.55     25.77 o 
  -3  -3   9        5.38       14.42      5.79 o 
  -2  -3   9       42.59       36.12     10.40 o 
  -1  -3   9        8.23       11.00      3.54 o 
   0  -3   9       88.79      113.22     20.31 o 
   1  -3   9       99.83      108.38      8.54 o 
   2  -3   9        8.09        8.83      1.16 o 
   3  -3   9      537.92      546.27     96.27 o 
   4  -3   9        0.14        0.48      2.60 o 
   5  -3   9        3.21        3.36      3.40 o 
  -5  -2   9        0.10        0.64      3.32 o 
  -4  -2   9      188.59      234.20     44.35 o 
  -3  -2   9       33.95       26.79      8.79 o 
  -2  -2   9      575.36      665.01     50.54 o 
  -1  -2   9       10.45       53.13     13.83 o 
   0  -2   9       60.88       62.98     13.68 o 
   1  -2   9        0.37        0.00      2.39 o 
   2  -2   9       85.51       72.28     11.14 o 
   3  -2   9      306.64      400.99     23.58 o 
   4  -2   9       40.72       32.63      7.77 o 
   5  -2   9        5.38        2.52      1.75 o 
  -5  -1   9        0.65        0.00      2.07 o 
  -4  -1   9       46.07       46.94     14.78 o 
  -3  -1   9      511.65      632.78     51.96 o 
  -2  -1   9      113.03       79.18     16.32 o 
  -1  -1   9       57.17      107.48     20.46 o 
   0  -1   9       39.85       58.88     13.91 o 
   1  -1   9        0.47        0.00      2.87 o 
   2  -1   9       48.34       49.16      4.83 o 
   3  -1   9        0.85        1.96      1.75 o 
   4  -1   9        4.28        4.97      3.31 o 
   5  -1   9       18.95       23.91      6.83 o 
  -5   0   9       45.12       39.80     10.21 o 
  -4   0   9      812.10      868.32     74.13 o 
  -3   0   9     1196.73     1489.78     76.80 o 
  -2   0   9        6.03       13.09      6.60 o 
  -1   0   9      253.68      167.23     22.95 o 
   0   0   9        0.00        3.91      2.59 o 
   1   0   9       45.77       53.78     11.82 o 
   2   0   9        9.41       10.64      4.00 o 
   3   0   9        2.22        1.04      1.50 o 
   4   0   9        2.66        2.56      2.08 o 
   5   0   9       12.33        9.52      4.29 o 
  -5   1   9       39.15       32.96      9.08 o 
  -4   1   9      344.05      505.31     73.99 o 
  -3   1   9      433.89      442.02     41.05 o 
  -2   1   9      157.64      167.36     25.71 o 
  -1   1   9      501.38      524.61     43.03 o 
   0   1   9       88.39      138.24     20.94 o 
   1   1   9        7.97        3.00      1.85 o 
   2   1   9       22.05       31.79      5.70 o 
   3   1   9       11.01       11.27      2.96 o 
   4   1   9       32.32       30.38      7.06 o 
   5   1   9        4.36        2.64      2.30 o 
  -5   2   9        0.38        3.92      6.61 o 
  -4   2   9       66.87       85.31     18.42 o 
  -3   2   9      293.54      214.17     30.30 o 
  -2   2   9       23.77       22.93      9.22 o 
  -1   2   9      297.20      422.13     39.15 o 
   0   2   9       61.74       85.41     17.62 o 
   1   2   9       24.83       23.96      7.49 o 
   2   2   9       54.24       37.72     12.17 o 
   3   2   9       16.19       12.01      4.21 o 
   4   2   9        4.10        1.55      4.25 o 
   5   2   9        2.28        2.19      1.60 o 
   6   2   9        0.15        0.00      5.68 o 
  -5   3   9       98.05       96.25     26.35 o 
  -4   3   9        1.77        1.99      3.86 o 
  -3   3   9        2.49       29.18     10.95 o 
  -2   3   9        6.07        8.31      4.57 o 
  -1   3   9      272.59      395.56     36.47 o 
   0   3   9      207.58      338.78     33.87 o 
   1   3   9       57.60      105.41     17.39 o 
   2   3   9       44.03       39.35     10.51 o 
   3   3   9        0.46        2.97      1.58 o 
   4   3   9       11.48       11.85      4.09 o 
   5   3   9        2.69        7.08      3.86 o 
   6   3   9       14.10       21.83     10.78 o 
  -5   4   9       55.32       62.46     13.25 o 
  -4   4   9       49.28       26.61     11.04 o 
  -3   4   9       31.25       34.77     10.63 o 
  -2   4   9      313.68      415.45     39.26 o 
  -1   4   9      432.34      365.07     37.98 o 
   0   4   9       45.28       72.99     15.74 o 
   1   4   9      389.34      535.21     38.39 o 
   2   4   9        8.38        9.43      5.23 o 
   3   4   9        0.26        0.19      0.86 o 
   4   4   9        3.14        5.08      2.94 o 
   5   4   9       14.89       12.30      4.35 o 
   6   4   9        1.05        3.36      4.51 o 
  -5   5   9        2.23        5.15      4.27 o 
  -4   5   9       11.60       12.31      6.89 o 
  -3   5   9       12.29        3.61      2.99 o 
  -2   5   9        4.14        5.43      3.66 o 
  -1   5   9        7.02       23.57      8.67 o 
   0   5   9      300.09      398.36     34.24 o 
   1   5   9     1182.28     1158.61     55.66 o 
   2   5   9      175.06      156.00     20.06 o 
   3   5   9        0.01        0.71      0.72 o 
   4   5   9        1.84        0.00      2.27 o 
   5   5   9        0.09        0.00      6.76 o 
   6   5   9        0.05        0.00      3.85 o 
  -5   6   9        0.01        0.00      2.21 o 
  -4   6   9       22.54       30.36     12.02 o 
  -3   6   9        3.46        7.08      5.93 o 
  -2   6   9       21.58       39.24     12.05 o 
  -1   6   9        0.38        4.29      3.33 o 
   0   6   9       77.71      138.80     20.36 o 
   1   6   9        0.43        0.00      5.56 o 
   2   6   9        3.87        3.89      2.71 o 
   3   6   9        2.73        3.82      1.36 o 
   4   6   9       13.77       19.45      3.51 o 
   5   6   9        0.17        1.16      2.37 o 
  -5   7   9        0.24        0.00      3.36 o 
  -4   7   9       53.88       49.91     15.13 o 
  -3   7   9       28.71       33.54     12.31 o 
  -2   7   9       99.96      104.68     21.97 o 
  -1   7   9       59.57       48.86     12.09 o 
   0   7   9      230.97      271.07     28.23 o 
   1   7   9      131.96      154.60     20.38 o 
   2   7   9       18.04       18.89      6.49 o 
   3   7   9        2.00        1.31      1.36 o 
   4   7   9        2.17        0.52      0.97 o 
   5   7   9        0.16        0.00      6.90 o 
  -5   8   9        1.57        0.00      2.50 o 
  -4   8   9       28.18       40.22     13.26 o 
  -3   8   9       21.04       26.75     10.68 o 
  -2   8   9        7.30        7.61      5.48 o 
  -1   8   9        2.96        0.07      3.33 o 
   0   8   9        3.58        0.00      3.22 o 
   1   8   9       37.56       39.54     10.51 o 
   2   8   9        0.45        0.28      1.01 o 
   3   8   9       17.84       23.27      4.58 o 
   4   8   9        3.22        1.85      2.50 o 
   5   8   9        2.80        0.00      5.43 o 
  -5   9   9        3.92        0.45      5.95 o 
  -4   9   9       25.94       27.09     11.04 o 
  -3   9   9       93.22      107.76     21.09 o 
  -2   9   9        0.88        2.23      2.53 o 
  -1   9   9       22.72       12.85      4.12 o 
   0   9   9        4.17        3.24      4.47 o 
   1   9   9       28.91       29.99      9.51 o 
   2   9   9        6.22        6.46      2.62 o 
   3   9   9       14.96       10.39      2.87 o 
   4   9   9        3.42        0.47      4.32 o 
   5   9   9        6.42       11.16      7.14 o 
  -5  10   9       60.55       63.11     14.14 o 
  -4  10   9      158.44      181.26     30.63 o 
  -3  10   9        1.68        2.77      3.19 o 
  -2  10   9        7.72        0.00      2.92 o 
  -1  10   9       24.70       23.86      8.26 o 
   0  10   9       71.42      130.49     23.15 o 
   1  10   9       25.11       69.25     10.97 o 
   2  10   9       17.03       19.77      5.52 o 
   3  10   9        6.02        2.85      1.69 o 
   4  10   9        1.17        0.71      0.94 o 
   5  10   9        0.12        1.68      3.09 o 
  -5  11   9        6.97        7.20      4.96 o 
  -4  11   9       95.62       95.65     21.38 o 
  -3  11   9        7.72        8.69      3.81 o 
  -2  11   9        8.82       12.84      7.43 o 
  -1  11   9       17.09       32.59     10.34 o 
   0  11   9       72.64       83.37     19.08 o 
   1  11   9       96.02       90.47     27.23 o 
   2  11   9       21.37       17.29      5.09 o 
   3  11   9        7.01        6.09      2.48 o 
   4  11   9        4.97        0.76      0.94 o 
   5  11   9        0.10        0.00      6.31 o 
  -4  12   9       46.48       46.99     15.08 o 
  -3  12   9        3.39        1.27      4.80 o 
  -2  12   9       10.81        4.04      3.15 o 
  -1  12   9       80.30      101.67     21.76 o 
   0  12   9       42.47       84.25     19.58 o 
   1  12   9       29.31       33.30      7.33 o 
   2  12   9        4.35        3.08      7.14 o 
   3  12   9        0.58        0.31      1.99 o 
   4  12   9        9.59        6.91      2.71 o 
   5  12   9        4.46        5.14      3.36 o 
  -4  13   9        2.26        0.00      2.77 o 
  -3  13   9        2.20        0.00      7.64 o 
  -2  13   9        0.44        0.00      6.12 o 
  -1  13   9       38.48       41.61     14.14 o 
   0  13   9       74.59       88.71     20.05 o 
   1  13   9       78.80       77.39     11.51 o 
   2  13   9        7.72        1.35      3.61 o 
   3  13   9       10.43        7.08      2.71 o 
   4  13   9        0.03        1.77      2.14 o 
  -4  14   9        0.48        0.00      6.70 o 
  -3  14   9        1.93        0.00      2.94 o 
  -2  14   9       13.48       18.85     11.51 o 
  -1  14   9        1.15        0.00      6.78 o 
   0  14   9      353.64      480.45    110.70 o 
   1  14   9       11.90        9.71      4.62 o 
   2  14   9       34.82       37.24     10.61 o 
   3  14   9        0.19        3.12      2.47 o 
   4  14   9        6.34        4.57      2.79 o 
  -3  15   9        0.22        0.00     10.33 o 
  -2  15   9       13.39       15.81     10.07 o 
  -1  15   9       17.97       25.94     12.33 o 
   0  15   9       82.44       73.97     19.52 o 
   1  15   9       62.33       78.45     15.99 o 
   2  15   9        4.64        4.17      3.31 o 
   3  15   9        1.36        5.86      2.74 o 
   4  15   9        0.00        0.61      2.62 o 
  -3  16   9       21.45       19.78      9.79 o 
  -2  16   9        0.83        0.00      5.93 o 
  -1  16   9        1.55        8.30      6.05 o 
   0  16   9       31.13       30.34      9.94 o 
   1  16   9        1.25        0.00      2.76 o 
   2  16   9       77.63      106.59     15.41 o 
   3  16   9       75.14       77.59     11.02 o 
  -2  17   9        0.37        2.15      3.61 o 
  -1  17   9        0.07        0.00      2.80 o 
   0  17   9        0.24        0.00      2.26 o 
   1  17   9        1.03        0.00      4.17 o 
   2  17   9       73.96       95.86     16.30 o 
   3  17   9       12.30       13.70      4.73 o 
  -1  18   9        0.82        0.55      2.79 o 
   0  18   9        8.37       26.57      8.32 o 
   1  18   9        8.14        8.70      4.29 o 
   2  18   9        0.22        3.50      3.41 o 
  -1 -11  10        0.19        0.00      3.39 o 
   0 -11  10        5.46        4.55      3.12 o 
   1 -11  10       12.04       22.92     10.30 o 
  -2 -10  10        0.87        0.84      6.38 o 
  -1 -10  10       68.66      100.01     14.38 o 
   0 -10  10        0.08        1.07      1.73 o 
   1 -10  10        2.21        5.11      3.17 o 
   2 -10  10        0.99        0.15      1.23 o 
  -3  -9  10        0.06        4.90      8.29 o 
  -2  -9  10        1.85        2.38      1.52 o 
  -1  -9  10        0.14        1.28      1.52 o 
   0  -9  10        5.38        1.65      4.16 o 
   1  -9  10       30.85       33.60      9.34 o 
   2  -9  10       11.08        9.89      6.52 o 
   3  -9  10        5.01        4.23      4.52 o 
  -3  -8  10        1.90        0.00      7.84 o 
  -2  -8  10       12.98       31.77     12.39 o 
  -1  -8  10        6.92        9.99      5.55 o 
   0  -8  10       11.47        5.66      3.27 o 
   1  -8  10       93.92      129.56     22.63 o 
   2  -8  10        0.09        0.00      3.85 o 
   3  -8  10        5.79        6.63      5.73 o 
  -4  -7  10        0.59        0.00     11.38 o 
  -3  -7  10        7.90        0.00      6.45 o 
  -2  -7  10       12.68        6.43      3.66 o 
  -1  -7  10       29.23       57.94     15.37 o 
   0  -7  10       24.84       19.66      5.83 o 
   1  -7  10      114.97      122.56     40.32 o 
   2  -7  10        2.14        1.01      2.25 o 
   3  -7  10        0.82        8.30      6.35 o 
   4  -7  10       12.04       12.02     10.06 o 
  -4  -6  10        0.26        0.00      6.48 o 
  -3  -6  10       13.42       10.39      3.20 o 
  -2  -6  10        0.80        0.00      8.82 o 
  -1  -6  10       27.41       28.93     10.77 o 
   0  -6  10       96.08       77.49     22.25 o 
   1  -6  10      232.03      202.42     17.18 o 
   2  -6  10       91.50      136.35     21.87 o 
   3  -6  10       24.64       29.93     10.82 o 
   4  -6  10       21.07       45.30     14.67 o 
  -4  -5  10       85.46       82.71     46.02 o 
  -3  -5  10      116.62      119.40     14.34 o 
  -2  -5  10       20.23       12.89      3.11 o 
  -1  -5  10       24.87       25.33      6.72 o 
   0  -5  10      207.85      259.44     42.37 o 
   1  -5  10      951.20      544.89     80.68 o 
   2  -5  10      174.45      163.55     10.18 o 
   3  -5  10       65.67       74.47     17.32 o 
   4  -5  10       21.23       28.75      7.87 o 
  -5  -4  10        1.56        2.76      4.40 o 
  -4  -4  10      167.58      253.32    108.83 o 
  -3  -4  10       71.90      124.54     17.21 o 
  -2  -4  10       54.56       62.39     16.80 o 
  -1  -4  10       48.29       55.05     15.63 o 
   0  -4  10      159.11      170.78     18.52 o 
   1  -4  10      802.57      697.64     23.95 o 
   2  -4  10        1.30        0.28      1.52 o 
   3  -4  10      175.09      182.39     16.92 o 
   4  -4  10        0.41        0.00      2.85 o 
   5  -4  10        0.59        0.00      1.51 o 
  -5  -3  10        5.01       10.78      5.09 o 
  -4  -3  10       37.26       29.94      8.38 o 
  -3  -3  10       35.75       20.17     27.56 o 
  -2  -3  10      114.04       80.35     19.12 o 
  -1  -3  10       52.09       48.68     13.83 o 
   0  -3  10        3.17        0.00      1.78 o 
   1  -3  10        8.75        9.18      2.42 o 
   2  -3  10      473.60      391.44     17.40 o 
   3  -3  10      502.06      531.04     28.69 o 
   4  -3  10       25.32       25.88      6.89 o 
   5  -3  10        7.74        5.62      3.06 o 
  -5  -2  10        0.05        0.00      3.22 o 
  -4  -2  10      134.39      166.99     21.18 o 
  -3  -2  10       50.52       81.57     18.76 o 
  -2  -2  10      473.56      510.17     46.83 o 
  -1  -2  10        0.00        0.00      4.34 o 
   0  -2  10       55.13       68.99     15.59 o 
   1  -2  10      193.42      233.72     29.15 o 
   2  -2  10     1230.67     1234.23     42.57 o 
   3  -2  10       52.20       76.89     24.97 o 
   4  -2  10       63.89       68.96     11.40 o 
   5  -2  10        5.06        1.46      5.01 o 
  -5  -1  10       31.38       42.92     11.22 o 
  -4  -1  10        3.18        2.08      3.20 o 
  -3  -1  10       81.57       65.97     17.49 o 
  -2  -1  10      655.65      454.79     44.77 o 
  -1  -1  10        0.71        0.00      4.83 o 
   0  -1  10      196.64      182.09     25.31 o 
   1  -1  10        0.40        0.00      2.35 o 
   2  -1  10      684.28      620.10     23.77 o 
   3  -1  10       28.23       22.51      5.38 o 
   4  -1  10      156.77      157.89     17.36 o 
   5  -1  10        3.31        2.28      3.22 o 
  -5   0  10       24.23       29.27      9.11 o 
  -4   0  10       42.43       36.02      9.76 o 
  -3   0  10       69.96       92.13     20.01 o 
  -2   0  10       42.84       33.93     10.67 o 
  -1   0  10      190.43      211.83     27.64 o 
   0   0  10        2.24        0.00      4.27 o 
   1   0  10       78.85       92.40     16.64 o 
   2   0  10      177.20      151.98     38.59 o 
   3   0  10      114.84      126.74     13.31 o 
   4   0  10       22.44       25.37      6.26 o 
   5   0  10       12.66       11.78      5.24 o 
  -5   1  10       12.66       11.46      5.49 o 
  -4   1  10      108.30       73.21     18.17 o 
  -3   1  10       72.38       40.53     12.20 o 
  -2   1  10        0.44        1.95      4.88 o 
  -1   1  10      142.97      279.77     31.96 o 
   0   1  10        0.29        0.00      4.31 o 
   1   1  10      206.91      270.16     27.71 o 
   2   1  10       19.43       20.11      4.85 o 
   3   1  10        0.43        0.50      0.41 o 
   4   1  10      270.61      326.63     36.36 o 
   5   1  10       15.86       16.16      5.69 o 
  -5   2  10       35.35       30.32      9.11 o 
  -4   2  10       67.75       79.66     18.46 o 
  -3   2  10      363.99      386.26     41.94 o 
  -2   2  10        2.59        4.36      3.65 o 
  -1   2  10      439.37      419.26     39.86 o 
   0   2  10      179.96      169.41     24.61 o 
   1   2  10       38.18       99.05     17.60 o 
   2   2  10       20.77       23.60      8.92 o 
   3   2  10      111.71      124.22     12.38 o 
   4   2  10       26.40       35.76      7.61 o 
   5   2  10        0.28        0.23      2.51 o 
  -5   3  10        0.63        0.00      1.16 o 
  -4   3  10       76.09       99.02     21.75 o 
  -3   3  10      103.06       96.49     21.90 o 
  -2   3  10      409.79      762.19     61.84 o 
  -1   3  10      363.10      648.73     49.46 o 
   0   3  10        3.32        5.70      5.76 o 
   1   3  10        0.27        0.00      4.25 o 
   2   3  10       99.04      165.77     21.85 o 
   3   3  10        1.26        2.20      1.40 o 
   4   3  10       79.51       75.86     10.55 o 
   5   3  10       13.92       12.88      4.99 o 
  -5   4  10       27.43       32.97      9.66 o 
  -4   4  10       72.56       50.25     15.48 o 
  -3   4  10       54.29       61.91     16.97 o 
  -2   4  10      183.51      253.28     32.70 o 
  -1   4  10      489.82      732.07     53.72 o 
   0   4  10      331.04      618.90     46.11 o 
   1   4  10      288.36      500.74     40.07 o 
   2   4  10       44.76       66.61     13.33 o 
   3   4  10        0.15        0.10      1.09 o 
   4   4  10        1.26        0.00      1.52 o 
   5   4  10        3.06        1.57      2.81 o 
  -5   5  10       46.18       56.30     13.18 o 
  -4   5  10        1.75        0.00      4.08 o 
  -3   5  10       11.93        4.27      1.46 o 
  -2   5  10      161.43      201.72     29.20 o 
  -1   5  10      234.08      308.67     33.32 o 
   0   5  10     1705.97     1530.15     72.38 o 
   1   5  10        0.10        0.00      0.82 o 
   2   5  10        4.12        9.70      5.90 o 
   3   5  10        0.52        0.00      1.02 o 
   4   5  10        4.51        2.99      2.67 o 
   5   5  10        0.40        1.55      4.28 o 
  -5   6  10        0.96        2.46      1.40 o 
  -4   6  10       27.39       26.06     11.87 o 
  -3   6  10       29.41       42.71     14.72 o 
  -2   6  10        4.04        0.80      2.13 o 
  -1   6  10      312.62      378.13     36.50 o 
   0   6  10       97.37      105.29     18.60 o 
   1   6  10        6.13       13.47      7.27 o 
   2   6  10       17.17       15.84      6.73 o 
   3   6  10       17.16       14.83      4.68 o 
   4   6  10        1.13        0.00      0.74 o 
   5   6  10        3.02        8.67      5.78 o 
  -5   7  10        0.54        0.59      7.08 o 
  -4   7  10      130.37      138.19     26.90 o 
  -3   7  10        2.30        3.07      4.06 o 
  -2   7  10       89.26      107.40     20.87 o 
  -1   7  10       19.06       57.56     14.40 o 
   0   7  10        1.01        0.00      6.45 o 
   1   7  10      110.97      230.49     27.60 o 
   2   7  10       84.97      104.20     17.67 o 
   3   7  10        0.09        0.60      2.83 o 
   4   7  10        4.46        3.80      1.41 o 
   5   7  10        0.86        0.00      2.35 o 
  -5   8  10        1.99        6.46      5.35 o 
  -4   8  10        9.60        2.86      3.44 o 
  -3   8  10       20.76       20.19      9.21 o 
  -2   8  10       17.51       29.30     12.05 o 
  -1   8  10       60.36       44.49     13.43 o 
   0   8  10        7.28       16.18      6.25 o 
   1   8  10       58.05       70.26     14.69 o 
   2   8  10      142.44      249.51     28.13 o 
   3   8  10       33.37       60.52      7.30 o 
   4   8  10       21.22       22.84      5.69 o 
   5   8  10        0.03        0.00      3.88 o 
  -5   9  10        0.73        0.00      5.20 o 
  -4   9  10        7.62        3.52      3.81 o 
  -3   9  10        8.24       13.50      7.35 o 
  -2   9  10       10.52       15.49      5.68 o 
  -1   9  10        0.15        0.00      2.79 o 
   0   9  10       65.38       50.91     12.19 o 
   1   9  10       21.89       15.96      6.97 o 
   2   9  10       41.32       29.48     11.49 o 
   3   9  10        8.80       10.41      3.12 o 
   4   9  10       38.73       49.47      8.71 o 
   5   9  10       11.88       10.90      8.28 o 
  -5  10  10        0.31        0.00      4.23 o 
  -4  10  10       18.49       14.12      8.19 o 
  -3  10  10        6.81        0.00      5.90 o 
  -2  10  10       27.89       19.01      7.63 o 
  -1  10  10        3.21        2.94      2.02 o 
   0  10  10        3.06        0.78      4.26 o 
   1  10  10       26.66       28.03      9.94 o 
   2  10  10        1.68        0.00      1.86 o 
   3  10  10        0.05        1.45      1.81 o 
   4  10  10       37.02       29.88      6.93 o 
   5  10  10       12.42       20.49     11.42 o 
  -4  11  10       17.82       29.28     13.11 o 
  -3  11  10        6.69        5.01      3.94 o 
  -2  11  10       34.72       55.21     15.61 o 
  -1  11  10       20.68       17.36      8.46 o 
   0  11  10       62.37       30.02     11.40 o 
   1  11  10       14.68       30.91     10.70 o 
   2  11  10        7.65       11.07      3.78 o 
   3  11  10        3.27        1.75      2.42 o 
   4  11  10        4.68        2.26      1.32 o 
   5  11  10        0.00        0.00      5.16 o 
  -4  12  10        0.06        0.00      6.40 o 
  -3  12  10       51.41       49.90     15.64 o 
  -2  12  10       16.81        6.10      3.18 o 
  -1  12  10        1.92        0.99      4.88 o 
   0  12  10        2.56        0.00      5.33 o 
   1  12  10       21.70       17.64      5.78 o 
   2  12  10        2.53        0.00      4.01 o 
   3  12  10        3.63        0.94      1.60 o 
   4  12  10        0.86        0.00      2.80 o 
  -4  13  10        3.94        3.83      5.86 o 
  -3  13  10        1.48        0.00      8.24 o 
  -2  13  10        6.74        3.81      2.07 o 
  -1  13  10        0.29        0.00      8.79 o 
   0  13  10       40.14       50.16     16.55 o 
   1  13  10       22.04       24.89      6.96 o 
   2  13  10        0.05        0.00      3.59 o 
   3  13  10        4.62        4.86      2.73 o 
   4  13  10        1.32        0.00      2.67 o 
  -4  14  10       23.23       27.35     12.40 o 
  -3  14  10        8.56        2.37      4.04 o 
  -2  14  10        2.18        0.00      4.43 o 
  -1  14  10        0.46        3.75      4.07 o 
   0  14  10       22.38       30.03     12.73 o 
   1  14  10        3.03        0.00      2.06 o 
   2  14  10        3.95        5.75      3.26 o 
   3  14  10        3.54        6.04      2.84 o 
   4  14  10        0.99        0.41      0.86 o 
  -3  15  10        1.29        0.00      6.72 o 
  -2  15  10       21.66       17.79      9.78 o 
  -1  15  10       11.92       17.95      9.74 o 
   0  15  10      145.24      164.62     29.71 o 
   1  15  10       15.37       20.51     11.27 o 
   2  15  10        7.94        8.96      7.98 o 
   3  15  10        7.32        2.56      2.68 o 
  -3  16  10        1.43        0.67      4.37 o 
  -2  16  10        0.89        0.00      6.80 o 
  -1  16  10       35.42       31.62     14.09 o 
   0  16  10       45.14       47.40     15.91 o 
   1  16  10        2.26        5.09      3.27 o 
   2  16  10       24.09       28.32      8.13 o 
   3  16  10        7.82        5.37      3.07 o 
  -2  17  10        0.04        0.00      6.71 o 
  -1  17  10        5.63        5.74      5.72 o 
   0  17  10       43.66       30.55     13.28 o 
   1  17  10       42.98       56.84     15.31 o 
   2  17  10       14.13       15.56      5.79 o 
  -1  18  10        0.42        6.94      7.21 o 
   0  18  10        1.52        0.00      6.38 o 
   1  18  10       35.67       46.79     11.19 o 
   2  18  10       14.32       13.19      5.80 o 
  -1 -10  11        2.23        2.82      2.24 o 
   0 -10  11        1.25        0.00      2.82 o 
   1 -10  11        8.97       11.31      8.20 o 
  -2  -9  11        5.03        1.70      4.86 o 
  -1  -9  11        1.49        2.12      3.59 o 
   0  -9  11       37.11       37.49      8.12 o 
   1  -9  11        8.93        7.36      5.58 o 
   2  -9  11        0.02        0.00      2.53 o 
  -3  -8  11        0.74        4.03      5.87 o 
  -2  -8  11        3.02        3.82      2.78 o 
  -1  -8  11      109.18      152.65     17.82 o 
   0  -8  11        0.10        0.09      2.79 o 
   1  -8  11        1.04        0.00      2.07 o 
   2  -8  11       10.01        9.31      5.79 o 
   3  -8  11        0.01        0.00      4.79 o 
  -3  -7  11        0.69        4.58      7.57 o 
  -2  -7  11       13.40       15.42      9.73 o 
  -1  -7  11       45.85       41.76     13.69 o 
   0  -7  11        7.86       13.73      5.10 o 
   1  -7  11       21.54       13.07      7.08 o 
   2  -7  11       21.10       23.30     10.06 o 
   3  -7  11        4.15        3.09      1.57 o 
  -4  -6  11        0.07        0.00      8.76 o 
  -3  -6  11       12.19        7.48      3.14 o 
  -2  -6  11       51.14       26.17     11.68 o 
  -1  -6  11       58.93       78.43     18.76 o 
   0  -6  11      144.73      146.31     16.02 o 
   1  -6  11       10.29       12.01      4.33 o 
   2  -6  11        5.56        5.47      4.88 o 
   3  -6  11        0.03        1.52      1.53 o 
   4  -6  11        0.22        0.00      1.99 o 
  -4  -5  11        0.06        0.00     10.38 o 
  -3  -5  11       17.44       11.77      4.43 o 
  -2  -5  11       61.94       44.29     11.28 o 
  -1  -5  11        5.39        8.28      3.37 o 
   0  -5  11       87.22       84.17     13.36 o 
   1  -5  11        1.98        0.90      0.98 o 
   2  -5  11        5.83        1.74      1.39 o 
   3  -5  11       56.19       86.86     17.79 o 
   4  -5  11        9.07        6.10      5.64 o 
  -4  -4  11        3.09        9.01      4.27 o 
  -3  -4  11       32.25       45.55     10.66 o 
  -2  -4  11        1.51        1.76      2.95 o 
  -1  -4  11       12.18       37.78     13.89 o 
   0  -4  11       17.70       32.18      8.51 o 
   1  -4  11       66.33       52.74      7.20 o 
   2  -4  11        0.31        0.11      1.34 o 
   3  -4  11       42.94       48.31      8.86 o 
   4  -4  11       37.81       41.11      8.98 o 
  -4  -3  11        0.07        0.00      2.11 o 
  -3  -3  11       50.36       77.04     14.13 o 
  -2  -3  11       20.12       14.00      4.64 o 
  -1  -3  11       31.59       40.08     12.56 o 
   0  -3  11        0.40        5.79      5.67 o 
   1  -3  11      349.67      459.30     31.42 o 
   2  -3  11      286.54      327.72     27.25 o 
   3  -3  11       27.21       28.27      6.73 o 
   4  -3  11       10.54       17.49      5.96 o 
  -5  -2  11        0.01        0.00      3.49 o 
  -4  -2  11        6.89        6.89      4.41 o 
  -3  -2  11        4.42        0.00      9.14 o 
  -2  -2  11      164.27      168.30     27.78 o 
  -1  -2  11       50.67       97.31     19.94 o 
   0  -2  11       19.47       28.22     10.05 o 
   1  -2  11        1.58        8.21      5.08 o 
   2  -2  11       64.97       74.23      6.54 o 
   3  -2  11       65.98       78.37      8.85 o 
   4  -2  11       36.80       37.14      8.56 o 
   5  -2  11       17.51       11.07      7.02 o 
  -5  -1  11       12.84       12.46      4.85 o 
  -4  -1  11       15.41       30.56      9.40 o 
  -3  -1  11      887.95     1209.57     77.18 o 
  -2  -1  11      389.87      896.82     65.32 o 
  -1  -1  11      257.23      253.04     32.85 o 
   0  -1  11       10.21       10.21      5.24 o 
   1  -1  11       73.91      127.40     21.48 o 
   2  -1  11        0.00        0.08      1.07 o 
   3  -1  11        7.41        7.60      4.16 o 
   4  -1  11       23.79       34.19      8.05 o 
   5  -1  11        2.01        6.83      4.83 o 
  -5   0  11        2.25        2.57      5.69 o 
  -4   0  11       20.52       21.61      7.80 o 
  -3   0  11      670.09      641.96     57.46 o 
  -2   0  11        4.93        2.48      2.26 o 
  -1   0  11        0.55        5.65      3.79 o 
   0   0  11      106.68      163.24     24.37 o 
   1   0  11       11.90        5.17      5.73 o 
   2   0  11      858.09      815.36    155.54 o 
   3   0  11      342.38      333.35     22.00 o 
   4   0  11      239.44      279.62     22.21 o 
   5   0  11        0.04        1.25      1.54 o 
  -5   1  11        9.19        1.60      3.03 o 
  -4   1  11       39.35       45.76     14.96 o 
  -3   1  11       47.97       39.57     11.16 o 
  -2   1  11      160.27      138.66     23.61 o 
  -1   1  11       58.58       88.15     18.92 o 
   0   1  11        1.67        0.00      3.81 o 
   1   1  11       84.81      124.67     19.59 o 
   2   1  11        0.70        0.00     13.58 o 
   3   1  11      780.24      569.74     23.71 o 
   4   1  11       31.34       45.92      8.87 o 
   5   1  11        7.01        4.35      3.21 o 
  -5   2  11       32.36       42.95     11.78 o 
  -4   2  11       21.52       26.37     11.47 o 
  -3   2  11       40.40        9.54      4.46 o 
  -2   2  11       26.70       31.55     10.54 o 
  -1   2  11      635.58      983.88     64.92 o 
   0   2  11       60.21      109.12     20.65 o 
   1   2  11       18.81       31.01     10.26 o 
   2   2  11       48.62      106.85     17.48 o 
   3   2  11      211.14      251.47     15.47 o 
   4   2  11       99.48      104.07     12.86 o 
   5   2  11       24.90       26.22      7.60 o 
  -5   3  11       58.35       71.94     17.10 o 
  -4   3  11        2.74        1.75      1.30 o 
  -3   3  11     1324.54     1621.99     90.57 o 
  -2   3  11      454.64      565.56     51.02 o 
  -1   3  11      307.25       66.84     18.06 o 
   0   3  11       62.65       21.71      9.47 o 
   1   3  11       60.38       74.84     15.64 o 
   2   3  11        4.06        0.89      3.43 o 
   3   3  11       62.81       72.74      8.07 o 
   4   3  11        0.37        0.07      1.95 o 
   5   3  11       21.64       17.43      5.91 o 
  -5   4  11       14.34       11.01      5.52 o 
  -4   4  11      199.56      218.89     34.50 o 
  -3   4  11     1025.83      720.96     72.65 o 
  -2   4  11      729.74      638.60     54.59 o 
  -1   4  11       48.04       16.04      7.58 o 
   0   4  11       65.24      117.61     21.32 o 
   1   4  11       17.39       18.87      8.12 o 
   2   4  11        3.16        0.00      2.64 o 
   3   4  11        2.09        6.22      2.33 o 
   4   4  11        8.01        5.24      2.44 o 
   5   4  11        2.25        4.43      3.53 o 
  -5   5  11        0.34        0.00      4.51 o 
  -4   5  11        2.06        0.00      4.77 o 
  -3   5  11      416.15      488.13     49.22 o 
  -2   5  11      667.96     1340.78     78.14 o 
  -1   5  11      583.57      824.13     58.93 o 
   0   5  11      165.45      301.30     34.22 o 
   1   5  11       40.20       67.94     15.72 o 
   2   5  11        3.93        1.28      2.48 o 
   3   5  11       18.07       16.20      5.19 o 
   4   5  11        0.17        0.29      6.00 o 
   5   5  11        9.49       22.75     11.21 o 
  -5   6  11       28.58       16.37      9.69 o 
  -4   6  11       17.74       24.23     10.88 o 
  -3   6  11      160.06      199.09     32.18 o 
  -2   6  11       12.24       41.70     14.77 o 
  -1   6  11        2.64        0.00      1.67 o 
   0   6  11      192.76      231.57     29.06 o 
   1   6  11        7.38        9.02      0.58 o 
   2   6  11       17.00       20.27      8.43 o 
   3   6  11        0.27        0.00      7.09 o 
   4   6  11        6.05        5.20      3.02 o 
   5   6  11        0.00        0.00      4.61 o 
  -5   7  11       29.84       27.95     15.46 o 
  -4   7  11       17.37       31.83     13.86 o 
  -3   7  11       42.67       51.24     16.69 o 
  -2   7  11        1.50        1.46      0.69 o 
  -1   7  11       96.45       94.36     20.58 o 
   0   7  11        6.84        0.34      3.72 o 
   1   7  11       67.13       81.89     17.42 o 
   2   7  11       74.46      108.34     18.82 o 
   3   7  11        3.67        2.84      3.19 o 
   4   7  11        0.21        1.19      2.03 o 
   5   7  11        0.66        2.98      5.47 o 
  -5   8  11        0.91        0.00      3.79 o 
  -4   8  11       19.61       13.95      8.77 o 
  -3   8  11       24.98       50.24     16.08 o 
  -2   8  11        9.98        0.00      2.20 o 
  -1   8  11        3.73        2.51      3.03 o 
   0   8  11       34.19       35.10     11.90 o 
   1   8  11       80.18      135.30     22.48 o 
   2   8  11       14.13       24.57      8.70 o 
   3   8  11        4.89        3.20      1.60 o 
   4   8  11        5.01        9.93      7.85 o 
   5   8  11        0.14        0.00      5.90 o 
  -5   9  11       17.45       11.66      7.72 o 
  -4   9  11       38.60       34.95     14.19 o 
  -3   9  11       87.61      116.53     23.62 o 
  -2   9  11       81.31       73.40     20.89 o 
  -1   9  11        2.24        0.77      4.55 o 
   0   9  11       64.37       81.61     17.36 o 
   1   9  11      211.38      364.07     36.39 o 
   2   9  11        2.83        3.10      4.25 o 
   3   9  11        3.72        2.73      2.67 o 
   4   9  11        1.34        0.00      1.97 o 
   5   9  11        0.07        0.00      3.72 o 
  -4  10  11        4.63        4.32      4.55 o 
  -3  10  11       28.70       29.99     12.17 o 
  -2  10  11       30.37       30.99     10.94 o 
  -1  10  11       35.49       45.06     13.09 o 
   0  10  11        2.44        0.01      2.89 o 
   1  10  11        0.08        0.00      5.72 o 
   2  10  11        2.20        9.20      6.09 o 
   3  10  11       23.99       31.05      5.89 o 
   4  10  11        3.23        3.12      2.97 o 
   5  10  11        2.92        3.14      4.61 o 
  -4  11  11       12.43        9.05      6.44 o 
  -3  11  11       70.84       63.98     18.45 o 
  -2  11  11        6.25        0.00      6.78 o 
  -1  11  11        6.05        1.89      2.22 o 
   0  11  11        3.93        4.04      1.03 o 
   1  11  11        0.02        0.00      6.28 o 
   2  11  11       20.07       24.16      6.50 o 
   3  11  11        6.47        6.75      2.71 o 
   4  11  11       13.51       13.95      5.36 o 
  -4  12  11       18.12       23.54     11.63 o 
  -3  12  11       17.34       40.77     14.20 o 
  -2  12  11       33.68       26.33      9.12 o 
  -1  12  11        0.63        0.00      5.74 o 
   0  12  11        6.38        7.90      6.02 o 
   1  12  11        1.20        4.52      3.40 o 
   2  12  11        3.18        3.83      1.71 o 
   3  12  11       10.58       14.82      4.11 o 
   4  12  11        1.98        0.76      1.88 o 
  -4  13  11       17.27        6.65      4.48 o 
  -3  13  11       39.07       40.89     14.46 o 
  -2  13  11       15.29       17.37      7.43 o 
  -1  13  11        3.39        0.76      1.87 o 
   0  13  11        0.03        0.00     10.81 o 
   1  13  11       15.06       13.10      9.74 o 
   2  13  11        3.43        2.25      3.17 o 
   3  13  11        0.00        0.00      2.23 o 
   4  13  11        0.08        0.00      4.25 o 
  -3  14  11       28.36       24.35     11.54 o 
  -2  14  11        0.19        0.70      2.31 o 
  -1  14  11        0.19        0.00      7.25 o 
   0  14  11        0.70        0.00      5.05 o 
   1  14  11        0.46        0.00      3.46 o 
   2  14  11        0.55        0.00      2.95 o 
   3  14  11        2.88        0.00      2.34 o 
   4  14  11        2.64        0.06      2.83 o 
  -3  15  11       29.60       21.93     11.12 o 
  -2  15  11       12.38       22.31     10.30 o 
  -1  15  11       10.07       20.30     12.29 o 
   0  15  11       16.93       41.59     18.32 o 
   1  15  11        2.85        1.45      2.07 o 
   2  15  11        1.51        0.00      3.98 o 
   3  15  11        6.44        3.19      3.02 o 
  -2  16  11        7.33       14.92      8.23 o 
  -1  16  11        8.01       18.71     11.40 o 
   0  16  11        0.21        8.24      8.06 o 
   1  16  11        6.00        3.10      3.75 o 
   2  16  11        4.95        0.00      2.94 o 
   3  16  11        0.06        0.58      1.62 o 
  -2  17  11        0.86        0.00      8.33 o 
  -1  17  11       16.14       23.20     13.72 o 
   0  17  11       15.03       12.24     11.35 o 
   1  17  11       26.48       15.56      6.11 o 
   2  17  11        1.44        2.79      3.80 o 
  -1  18  11        0.13        0.00      6.04 o 
   0  18  11       18.44       13.60      9.41 o 
   1  18  11        3.33        3.81      3.12 o 
  -1  -9  12        7.66        4.16      1.82 o 
   0  -9  12        1.40        1.84      1.19 o 
   1  -9  12        2.62        9.48      5.15 o 
  -2  -8  12        0.15        8.47      6.34 o 
  -1  -8  12       14.39       16.12      6.08 o 
   0  -8  12        1.35        0.61      5.06 o 
   1  -8  12        1.58        0.00      2.80 o 
   2  -8  12        4.84       11.59      7.35 o 
  -3  -7  12        2.96        2.04      1.58 o 
  -2  -7  12        9.54        5.00      7.42 o 
  -1  -7  12        2.31        0.62      4.28 o 
   0  -7  12        3.24        4.00      1.56 o 
   1  -7  12        1.20        3.12      1.51 o 
   2  -7  12       14.73       20.56      9.12 o 
   3  -7  12        0.37        3.77      1.62 o 
  -3  -6  12        0.05        3.54      6.92 o 
  -2  -6  12        8.96       12.56      9.00 o 
  -1  -6  12       11.03       11.49      6.45 o 
   0  -6  12      118.49      102.37     13.95 o 
   1  -6  12        9.73        5.89      2.97 o 
   2  -6  12       40.99       58.68     15.50 o 
   3  -6  12        0.75        0.00      5.43 o 
  -3  -5  12        6.39        0.00      5.19 o 
  -2  -5  12        0.22        0.00      5.56 o 
  -1  -5  12       10.06        2.55      4.82 o 
   0  -5  12       28.33        9.73      4.92 o 
   1  -5  12        0.35        2.50      2.18 o 
   2  -5  12       70.01       98.49     19.71 o 
   3  -5  12        1.80        5.30      5.76 o 
  -4  -4  12        0.49        5.51      5.05 o 
  -3  -4  12        0.18        0.00      7.67 o 
  -2  -4  12        4.94        0.00      6.41 o 
  -1  -4  12       29.98       37.52     14.74 o 
   0  -4  12       64.47      109.97     23.15 o 
   1  -4  12        0.01        0.00      2.00 o 
   2  -4  12       21.00       34.16     11.38 o 
   3  -4  12       16.25       16.43      7.56 o 
   4  -4  12        3.21        0.00      4.44 o 
  -4  -3  12        0.15        0.00      2.26 o 
  -3  -3  12       10.75       10.26      5.13 o 
  -2  -3  12        0.96        0.00      3.19 o 
  -1  -3  12       29.74       51.55     16.30 o 
   0  -3  12       50.03       70.56     18.09 o 
   1  -3  12      277.86      272.99     31.27 o 
   2  -3  12        7.53       15.81      3.64 o 
   3  -3  12       22.22       19.94      5.84 o 
   4  -3  12        6.57        4.61      2.86 o 
  -4  -2  12        0.92        5.44      4.31 o 
  -3  -2  12       16.69       25.29     11.95 o 
  -2  -2  12        1.70        0.00      8.33 o 
  -1  -2  12        0.24        0.00      2.55 o 
   0  -2  12        1.21        0.00      0.94 o 
   1  -2  12       83.85      103.00     20.82 o 
   2  -2  12      487.53      627.93     33.30 o 
   3  -2  12        9.44       13.31      3.90 o 
   4  -2  12       29.51       37.32      8.65 o 
  -4  -1  12        2.23        1.42      4.04 o 
  -3  -1  12        0.49        0.00      4.27 o 
  -2  -1  12        0.27        5.36      4.39 o 
  -1  -1  12      125.31      160.80     28.08 o 
   0  -1  12       44.46       59.08     15.65 o 
   1  -1  12      974.24     1079.24     65.29 o 
   2  -1  12      267.04      291.32     17.07 o 
   3  -1  12       26.74       35.77      6.15 o 
   4  -1  12        4.63        3.76      2.23 o 
  -5   0  12       11.60       12.60      6.34 o 
  -4   0  12       28.26       38.07     12.08 o 
  -3   0  12        0.09        0.00      4.02 o 
  -2   0  12      198.93      222.60     32.51 o 
  -1   0  12        8.70       11.67      4.63 o 
   0   0  12        0.02        0.00      2.29 o 
   1   0  12       43.32       64.15     15.16 o 
   2   0  12      246.36      250.90     55.22 o 
   3   0  12        0.90        1.18      0.82 o 
   4   0  12        0.01        0.00      2.18 o 
   5   0  12        1.22        1.79      2.65 o 
  -5   1  12        9.66        1.15      3.42 o 
  -4   1  12       15.66       18.14      9.97 o 
  -3   1  12        0.12        0.00      5.30 o 
  -2   1  12      162.79      171.35     27.57 o 
  -1   1  12       77.21      149.30     24.37 o 
   0   1  12      108.75      103.33     19.40 o 
   1   1  12       24.16       36.04     11.42 o 
   2   1  12       65.78       85.98     30.58 o 
   3   1  12      158.17      192.05     20.70 o 
   4   1  12        1.67        0.60      1.80 o 
   5   1  12       17.32       11.23      5.04 o 
  -5   2  12        1.30        1.71      2.19 o 
  -4   2  12       15.53       12.95      6.89 o 
  -3   2  12        5.34        6.25      3.26 o 
  -2   2  12      391.22      582.14     53.29 o 
  -1   2  12      274.46      640.75     53.35 o 
   0   2  12        1.80        4.07      2.63 o 
   1   2  12      412.86      445.56     40.84 o 
   2   2  12      248.07      268.06     29.84 o 
   3   2  12        9.17        8.48      2.87 o 
   4   2  12        1.62        0.96      1.60 o 
   5   2  12       16.04       23.81      7.07 o 
  -5   3  12       86.60       75.38     15.76 o 
  -4   3  12      129.94      133.29     26.85 o 
  -3   3  12        1.40        0.80      4.76 o 
  -2   3  12     1341.86     1587.33     90.02 o 
  -1   3  12        7.73        0.00      6.59 o 
   0   3  12       10.34       10.41      5.96 o 
   1   3  12      354.02      259.25     32.43 o 
   2   3  12      157.66      175.04     25.16 o 
   3   3  12        0.42        3.61      2.97 o 
   4   3  12       47.33       49.57      9.15 o 
   5   3  12        0.01        0.00      1.52 o 
  -5   4  12      180.45      189.67     44.90 o 
  -4   4  12        0.98       21.71     11.85 o 
  -3   4  12      126.66      141.03     27.11 o 
  -2   4  12       96.59      251.27     38.08 o 
  -1   4  12       57.66       72.41     17.17 o 
   0   4  12       25.11       31.69     11.61 o 
   1   4  12      117.88      153.90     27.92 o 
   2   4  12       14.05       14.34      5.59 o 
   3   4  12      144.50      163.83     14.66 o 
   4   4  12      147.47      166.06     16.63 o 
   5   4  12      101.35      114.31     14.88 o 
  -5   5  12        0.20        0.00      3.47 o 
  -4   5  12       10.93        3.75      3.83 o 
  -3   5  12       53.69       80.12     20.51 o 
  -2   5  12        1.18        0.00      7.56 o 
  -1   5  12        8.38        3.61      3.94 o 
   0   5  12       12.56       14.05      7.70 o 
   1   5  12       16.26       11.35      6.16 o 
   2   5  12       49.23       85.72     17.06 o 
   3   5  12        3.34        0.61      2.40 o 
   4   5  12      308.07      336.34     23.02 o 
   5   5  12        0.44        0.00      2.54 o 
  -5   6  12        0.12        0.00      4.58 o 
  -4   6  12        1.13        0.00      5.37 o 
  -3   6  12        2.67        0.00      5.09 o 
  -2   6  12        2.55        1.43      6.29 o 
  -1   6  12       14.11       14.31      7.11 o 
   0   6  12      562.29      880.07     61.83 o 
   1   6  12        5.16        5.28      4.54 o 
   2   6  12        5.93       12.40      6.46 o 
   3   6  12       29.52       38.95      7.95 o 
   4   6  12       57.29       53.23     10.38 o 
   5   6  12        0.51        0.00      4.61 o 
  -5   7  12       20.13        4.98      7.10 o 
  -4   7  12       27.44       30.81     12.68 o 
  -3   7  12       17.66       23.56     11.40 o 
  -2   7  12      224.70      337.28     40.53 o 
  -1   7  12       68.86       98.09     21.08 o 
   0   7  12       76.17       65.49     17.53 o 
   1   7  12       95.95      127.84     22.00 o 
   2   7  12        2.69        6.22      4.59 o 
   3   7  12       31.39       49.88     15.85 o 
   4   7  12       14.04        7.51      4.00 o 
   5   7  12        2.92        0.00      1.71 o 
  -4   8  12       51.99       47.21     16.70 o 
  -3   8  12        0.04        1.24      3.10 o 
  -2   8  12        9.65       21.92     10.59 o 
  -1   8  12       28.44       24.37     11.29 o 
   0   8  12      113.47      118.02     23.31 o 
   1   8  12      157.23      238.65     32.46 o 
   2   8  12        0.00        3.77      3.36 o 
   3   8  12        0.23        0.03      0.98 o 
   4   8  12        1.20        1.24      2.78 o 
   5   8  12        0.00        1.14      2.13 o 
  -4   9  12        0.90        0.00      6.93 o 
  -3   9  12       46.88       92.90     22.70 o 
  -2   9  12        3.13        0.00      4.02 o 
  -1   9  12       36.13       52.54     15.93 o 
   0   9  12      221.58      325.60     38.29 o 
   1   9  12      152.62      280.43     36.37 o 
   2   9  12        2.48        2.48      5.00 o 
   3   9  12       17.65       20.23      6.79 o 
   4   9  12        0.10        2.67      3.55 o 
   5   9  12        0.10        0.00      4.47 o 
  -4  10  12       34.60       31.10     13.60 o 
  -3  10  12       12.87       19.58     11.41 o 
  -2  10  12       83.46      116.87     23.79 o 
  -1  10  12       30.44       24.09      9.25 o 
   0  10  12        0.15        0.00      8.32 o 
   1  10  12        0.32        0.00      4.26 o 
   2  10  12       87.34       84.30     19.20 o 
   3  10  12        2.03        0.00      1.57 o 
   4  10  12        1.05        0.00      4.69 o 
  -4  11  12       47.57       34.38     14.12 o 
  -3  11  12       96.31      130.11     28.38 o 
  -2  11  12       21.26       27.46     11.53 o 
  -1  11  12       23.22       42.78     13.37 o 
   0  11  12        0.06        0.00      8.18 o 
   1  11  12       36.34       29.29     10.92 o 
   2  11  12        4.13       10.59      6.37 o 
   3  11  12       10.36        9.88      7.04 o 
   4  11  12        1.02        3.64      2.97 o 
  -4  12  12        6.21        2.23      2.96 o 
  -3  12  12       46.39       42.63     15.82 o 
  -2  12  12       15.46        1.78      4.11 o 
  -1  12  12       10.71        6.64      2.49 o 
   0  12  12        5.70        0.00      6.34 o 
   1  12  12        0.75        0.15      3.00 o 
   2  12  12       48.72       87.90     19.40 o 
   3  12  12        0.00        2.36      2.11 o 
   4  12  12        3.21        1.22      1.98 o 
  -3  13  12        2.01        0.00      8.09 o 
  -2  13  12       20.80       17.14      9.86 o 
  -1  13  12        0.00        0.00      3.16 o 
   0  13  12        9.44       11.19      3.72 o 
   1  13  12       10.96       21.92     11.44 o 
   2  13  12        9.05        3.60      1.95 o 
   3  13  12        0.52        3.86      2.94 o 
   4  13  12        0.37        0.00      1.89 o 
  -3  14  12        0.75        0.00      4.21 o 
  -2  14  12        5.92       18.30      8.87 o 
  -1  14  12        6.11        7.46      4.61 o 
   0  14  12        8.83        9.06      4.13 o 
   1  14  12        0.84        2.06      4.47 o 
   2  14  12        1.23        0.00      8.68 o 
   3  14  12        2.45        0.00      2.84 o 
  -3  15  12        7.22        0.00      7.91 o 
  -2  15  12        0.14        0.00      6.66 o 
  -1  15  12        3.13        5.49      5.37 o 
   0  15  12        4.76        0.00      7.94 o 
   1  15  12        1.26        0.00      5.07 o 
   2  15  12        0.62        0.00      2.68 o 
   3  15  12        2.39        2.56      2.11 o 
  -2  16  12        1.17        0.00      1.68 o 
  -1  16  12       11.08       29.00     14.62 o 
   0  16  12        0.03       18.59     13.46 o 
   1  16  12        1.15        0.87      8.04 o 
   2  16  12        0.14        0.00      4.93 o 
   3  16  12        0.01        0.40      0.93 o 
  -1  17  12        1.44        0.51      5.74 o 
   0  17  12        0.09       11.82     11.18 o 
   1  17  12        0.55        0.00      6.61 o 
   2  17  12        0.15        0.00      4.65 o 
   0  18  12        0.03        0.00      6.18 o 
   1  18  12        7.19       10.88      6.61 o 
  -1  -8  13        1.19        4.06      2.96 o 
   0  -8  13       15.73       32.91      8.52 o 
   1  -8  13        0.53        4.74      4.97 o 
  -2  -7  13        3.46        0.62      2.41 o 
  -1  -7  13        1.38        0.00      3.77 o 
   0  -7  13        0.59        4.80      3.29 o 
   1  -7  13        5.42       11.24      7.12 o 
   2  -7  13        3.29       12.90      6.97 o 
  -2  -6  13        3.66        6.77      3.30 o 
  -1  -6  13        5.13        5.73      3.56 o 
   0  -6  13        0.15        1.76      1.21 o 
   1  -6  13        3.95        1.63      1.42 o 
   2  -6  13        0.59        0.00      4.53 o 
  -3  -5  13        2.52        4.32      6.82 o 
  -2  -5  13        3.85        2.62      2.47 o 
  -1  -5  13       58.61       50.00     11.48 o 
   0  -5  13      141.56      160.42     46.17 o 
   1  -5  13        5.55        5.41      2.87 o 
   2  -5  13        0.20        0.34      0.74 o 
   3  -5  13        5.57        7.92      6.36 o 
  -3  -4  13        0.02        2.76      6.81 o 
  -2  -4  13       40.53       58.50     18.37 o 
  -1  -4  13        0.36        0.00      7.52 o 
   0  -4  13       10.73        3.42      2.70 o 
   1  -4  13       14.09        8.29      3.90 o 
   2  -4  13        2.97        0.00      2.40 o 
   3  -4  13        3.39        0.80      1.97 o 
  -4  -3  13        3.59        1.29      1.61 o 
  -3  -3  13        0.02        1.43      4.39 o 
  -2  -3  13       81.61       81.56     21.46 o 
  -1  -3  13      316.25      277.28     39.42 o 
   0  -3  13       26.77       28.26     11.42 o 
   1  -3  13        9.97        5.86      2.63 o 
   2  -3  13        0.34        0.00      1.88 o 
   3  -3  13        0.00        0.00      0.93 o 
   4  -3  13        1.33        0.61      1.42 o 
  -4  -2  13        0.23        1.24      3.05 o 
  -3  -2  13        3.24        0.00      3.67 o 
  -2  -2  13       56.69       30.71     12.93 o 
  -1  -2  13       18.30        7.75      7.04 o 
   0  -2  13        0.49        1.23      2.20 o 
   1  -2  13       58.63       83.90     18.67 o 
   2  -2  13        9.18        6.64      2.58 o 
   3  -2  13       14.77       15.93      4.29 o 
   4  -2  13        0.05        0.39      5.62 o 
  -4  -1  13        1.44        2.26      1.70 o 
  -3  -1  13        0.65        0.00      5.08 o 
  -2  -1  13        0.90        5.74      6.42 o 
  -1  -1  13       48.18       72.35     18.73 o 
   0  -1  13        3.73        2.29      2.58 o 
   1  -1  13       44.64       53.57     14.53 o 
   2  -1  13       10.00        7.35      3.30 o 
   3  -1  13       14.17       24.52      5.37 o 
   4  -1  13        1.36        0.00      3.14 o 
  -4   0  13       10.39        0.77      3.15 o 
  -3   0  13        3.35        9.89      7.51 o 
  -2   0  13       46.87       43.17     15.82 o 
  -1   0  13        1.37        3.35      0.51 o 
   0   0  13       23.04       37.31     13.63 o 
   1   0  13       45.30       69.28     17.06 o 
   2   0  13      136.14      143.19     14.97 o 
   3   0  13       31.49       30.05      9.01 o 
   4   0  13        0.51        1.08      1.46 o 
  -4   1  13       13.61       15.65      9.70 o 
  -3   1  13        4.66        0.00      7.86 o 
  -2   1  13       37.71       33.53     12.60 o 
  -1   1  13       25.89       72.60     19.02 o 
   0   1  13        4.48        3.33      1.18 o 
   1   1  13      217.51      364.11     37.54 o 
   2   1  13      307.23      343.54     23.13 o 
   3   1  13        1.57        1.41      1.88 o 
   4   1  13        0.81        1.27      1.69 o 
  -4   2  13        0.23        0.00      3.26 o 
  -3   2  13       14.08        9.27      6.04 o 
  -2   2  13      206.83      292.29     39.15 o 
  -1   2  13        0.55        0.00      9.90 o 
   0   2  13       12.15       18.29      9.09 o 
   1   2  13       77.59      110.46     20.58 o 
   2   2  13      246.39      332.05     34.31 o 
   3   2  13       42.15       54.72      7.89 o 
   4   2  13        8.06        3.84      2.32 o 
  -4   3  13        0.94        1.01      0.69 o 
  -3   3  13       90.51      101.47     23.73 o 
  -2   3  13       29.03        9.12      4.47 o 
  -1   3  13       66.04       75.73     18.62 o 
   0   3  13       46.81       68.36     18.70 o 
   1   3  13      568.68      765.96     57.84 o 
   2   3  13       29.25       35.90     12.00 o 
   3   3  13       47.00       56.02      7.92 o 
   4   3  13        1.09        0.00      2.35 o 
   5   3  13       16.51       19.40      6.15 o 
  -4   4  13      120.58      132.91     28.26 o 
  -3   4  13       57.99       57.91     17.71 o 
  -2   4  13        0.22        0.00      5.30 o 
  -1   4  13      407.86      350.82     49.59 o 
   0   4  13       12.57        4.51     10.48 o 
   1   4  13       51.31       60.48     15.64 o 
   2   4  13      125.90      304.45     35.01 o 
   3   4  13      249.30      293.40     55.44 o 
   4   4  13       26.88       29.36      7.27 o 
   5   4  13       12.17       14.46      5.55 o 
  -4   5  13       32.12       18.48     10.97 o 
  -3   5  13       25.04       33.68     13.09 o 
  -2   5  13       53.67       74.27     20.15 o 
  -1   5  13      414.63      374.90     43.62 o 
   0   5  13       71.20      144.32     25.56 o 
   1   5  13       26.91       20.68      8.43 o 
   2   5  13      107.38      123.12     27.65 o 
   3   5  13       93.97       95.67     13.12 o 
   4   5  13        1.27        1.40      2.16 o 
   5   5  13        6.81        9.42      9.43 o 
  -4   6  13       42.64       12.60      8.83 o 
  -3   6  13       54.91       51.51     16.70 o 
  -2   6  13      343.22      521.62     56.18 o 
  -1   6  13       87.16       83.64     21.81 o 
   0   6  13      114.48      190.95     29.79 o 
   1   6  13       63.73      153.64     25.45 o 
   2   6  13        0.01        0.00      6.91 o 
   3   6  13        5.42        1.23      5.09 o 
   4   6  13       31.00       22.53      9.78 o 
   5   6  13       22.66       16.32      9.37 o 
  -4   7  13        1.02        0.00      6.11 o 
  -3   7  13      102.54      103.82     25.71 o 
  -2   7  13      717.42      937.05     72.89 o 
  -1   7  13     1128.69     1333.01     83.48 o 
   0   7  13       18.98       36.83     13.00 o 
   1   7  13        0.15        0.00      5.37 o 
   2   7  13        5.82        1.78      4.31 o 
   3   7  13       26.49       34.88      8.31 o 
   4   7  13        4.78        9.79      3.99 o 
   5   7  13       32.95       27.43     13.73 o 
  -4   8  13       13.07       19.28     11.76 o 
  -3   8  13       82.45      101.05     24.20 o 
  -2   8  13      606.63      749.26     63.99 o 
  -1   8  13       38.08       40.64     13.99 o 
   0   8  13      106.77      325.73     37.74 o 
   1   8  13        2.89        1.71      3.66 o 
   2   8  13       11.26        5.92      2.64 o 
   3   8  13       31.14       24.05      7.54 o 
   4   8  13        1.08        1.45      2.47 o 
  -4   9  13       26.30       25.72     11.94 o 
  -3   9  13       10.58        7.83      4.76 o 
  -2   9  13      269.91      391.65     45.23 o 
  -1   9  13        2.68        0.00      6.43 o 
   0   9  13       79.34       80.52     22.06 o 
   1   9  13        0.06        0.00      3.91 o 
   2   9  13       59.80       65.57     16.34 o 
   3   9  13        0.20        0.53      4.03 o 
   4   9  13       16.50       25.11     11.07 o 
  -4  10  13        0.94        0.00      7.73 o 
  -3  10  13       13.04       13.72      9.69 o 
  -2  10  13       40.56       30.39     12.69 o 
  -1  10  13       84.08      111.44     24.26 o 
   0  10  13       28.41       34.23     12.95 o 
   1  10  13       21.62       30.21     11.81 o 
   2  10  13       10.81       18.31      9.01 o 
   3  10  13        2.80        3.02      2.12 o 
   4  10  13        5.48        0.35      1.96 o 
  -4  11  13       16.67       12.53      9.56 o 
  -3  11  13        0.58        9.37      9.49 o 
  -2  11  13       79.11      174.50     32.09 o 
  -1  11  13        1.84        2.95      4.38 o 
   0  11  13       19.17       19.59      8.72 o 
   1  11  13        2.24        3.43      3.87 o 
   2  11  13        0.03        0.87      4.04 o 
   3  11  13        0.77        0.00      4.53 o 
   4  11  13        0.69        0.00      5.09 o 
  -4  12  13        5.45        0.00      4.02 o 
  -3  12  13       55.87       42.49     16.68 o 
  -2  12  13       10.54        1.94      5.83 o 
  -1  12  13       22.46       16.97      7.17 o 
   0  12  13        0.80        0.00      7.13 o 
   1  12  13        2.10        5.66      6.41 o 
   2  12  13        5.59       15.30      8.87 o 
   3  12  13        7.73        1.63      1.43 o 
   4  12  13        0.33        0.00      5.37 o 
  -3  13  13       26.51       31.23     13.56 o 
  -2  13  13       51.00       44.87     15.88 o 
  -1  13  13       11.89       10.02      1.69 o 
   0  13  13        5.67        0.00      7.08 o 
   1  13  13       32.64       29.32     13.04 o 
   2  13  13       15.75       17.39      9.26 o 
   3  13  13       10.96        7.38      3.84 o 
   4  13  13        3.07        1.57      3.01 o 
  -3  14  13        2.25        7.49      9.89 o 
  -2  14  13        5.41       12.75      7.71 o 
  -1  14  13        3.95        3.86      3.03 o 
   0  14  13        0.77        0.00      3.80 o 
   1  14  13        0.00        0.00      6.12 o 
   2  14  13        5.91        6.85      6.90 o 
   3  14  13        8.60        6.69      7.90 o 
  -2  15  13        7.19        0.00      6.47 o 
  -1  15  13        9.01       21.77     10.31 o 
   0  15  13        4.10        0.00      8.04 o 
   1  15  13        0.07        0.00      4.28 o 
   2  15  13        0.14        0.00      7.17 o 
   3  15  13        0.74        0.16      1.59 o 
  -2  16  13        9.27        8.60      6.88 o 
  -1  16  13        0.39        2.03      2.20 o 
   0  16  13        1.24        0.00      3.76 o 
   1  16  13        0.94        0.00      9.30 o 
   2  16  13        0.24        0.00      5.58 o 
  -1  17  13        7.76        3.13      3.30 o 
   0  17  13        0.88        0.00      7.27 o 
   1  17  13        0.54        0.25      5.38 o 
  -1  -7  14        0.86        0.00      5.29 o 
   0  -7  14        0.28        0.01      1.05 o 
   1  -7  14       10.11       23.49     10.53 o 
  -2  -6  14        0.36        0.00      6.83 o 
  -1  -6  14        1.58        0.39      0.48 o 
   0  -6  14        0.12        0.00      2.35 o 
   1  -6  14        1.28        3.82      5.09 o 
   2  -6  14        3.44        6.46      5.14 o 
  -2  -5  14        0.28        0.00      3.69 o 
  -1  -5  14        1.31        0.00      3.65 o 
   0  -5  14        0.43        0.00      0.89 o 
   1  -5  14        1.25        0.00      2.18 o 
   2  -5  14        8.80       16.75      8.64 o 
  -3  -4  14        1.65        1.35      1.94 o 
  -2  -4  14        0.04        0.00      4.40 o 
  -1  -4  14        1.50        2.50      4.06 o 
   0  -4  14        0.14        0.00      0.33 o 
   1  -4  14        4.86        3.01      1.89 o 
   2  -4  14        0.67        0.00      2.84 o 
   3  -4  14       29.48       48.82     15.30 o 
  -3  -3  14        0.58        5.24      5.59 o 
  -2  -3  14        2.95        6.44      6.79 o 
  -1  -3  14        0.01        0.00      6.82 o 
   0  -3  14        0.66        0.41      4.26 o 
   1  -3  14        1.89        0.22      2.91 o 
   2  -3  14        0.08        0.45      0.79 o 
   3  -3  14        0.05        0.00      3.33 o 
  -3  -2  14        0.00        0.00      7.26 o 
  -2  -2  14        5.20       16.20      9.95 o 
  -1  -2  14       22.08       21.57     10.14 o 
   0  -2  14      128.25      194.61     32.36 o 
   1  -2  14       46.92       51.67     16.13 o 
   2  -2  14        8.52        7.57      3.27 o 
   3  -2  14       15.18       15.13      4.28 o 
  -4  -1  14        1.74        0.00      2.20 o 
  -3  -1  14        0.20        0.98      0.78 o 
  -2  -1  14       88.43      113.05     25.52 o 
  -1  -1  14       24.38       25.34     11.79 o 
   0  -1  14      228.54      161.98     28.17 o 
   1  -1  14       40.46       22.30      9.67 o 
   2  -1  14        8.24        7.61      2.49 o 
   3  -1  14        0.93        2.18      2.12 o 
   4  -1  14        2.66        0.00      2.37 o 
  -4   0  14       37.40       44.30     16.47 o 
  -3   0  14       10.76       12.56      9.24 o 
  -2   0  14        4.45        0.00      5.57 o 
  -1   0  14       22.48        9.26      4.08 o 
   0   0  14       12.34        5.96      6.53 o 
   1   0  14       21.74       26.19     10.36 o 
   2   0  14        6.73        6.52      3.50 o 
   3   0  14        5.83        5.57      2.77 o 
   4   0  14        0.00        1.21      4.85 o 
  -4   1  14        2.30        4.29      5.09 o 
  -3   1  14        8.93        9.84      7.17 o 
  -2   1  14        5.90       15.82     11.15 o 
  -1   1  14        7.85        7.28      6.15 o 
   0   1  14       14.55       22.60      9.91 o 
   1   1  14       75.51      101.70     21.16 o 
   2   1  14      254.31      370.72     80.71 o 
   3   1  14        0.94        0.00      2.37 o 
   4   1  14        0.44        4.82      3.42 o 
  -4   2  14        3.61        4.74      4.98 o 
  -3   2  14        1.89        0.00      2.93 o 
  -2   2  14       21.84       20.08      8.45 o 
  -1   2  14        0.29        0.00      7.09 o 
   0   2  14        7.82        0.00      4.80 o 
   1   2  14       77.06       83.16     18.18 o 
   2   2  14      142.72      104.54     20.48 o 
   3   2  14       30.35       46.42      7.78 o 
   4   2  14        2.89        0.01      0.87 o 
  -4   3  14       11.48        7.79      5.87 o 
  -3   3  14        6.23       14.65      8.71 o 
  -2   3  14        4.74        0.00     10.86 o 
  -1   3  14       92.36      151.56     27.85 o 
   0   3  14        3.26        0.00      3.59 o 
   1   3  14       62.73       59.90     16.74 o 
   2   3  14      198.28      184.97     26.48 o 
   3   3  14       40.67       52.12      7.99 o 
   4   3  14        1.04        0.00      1.27 o 
  -4   4  14        9.64        8.19      1.05 o 
  -3   4  14       87.58      144.08     30.35 o 
  -2   4  14      176.46      191.38     32.80 o 
  -1   4  14       12.29        5.59      5.13 o 
   0   4  14       17.49       16.22      8.37 o 
   1   4  14        9.41        7.03      4.51 o 
   2   4  14      316.57      368.46     40.44 o 
   3   4  14       85.56       96.85     13.01 o 
   4   4  14        0.24        0.00      1.27 o 
  -4   5  14       20.62       35.37     14.22 o 
  -3   5  14        1.59        0.00      5.82 o 
  -2   5  14       16.97        0.00      8.75 o 
  -1   5  14      155.63      235.45     35.66 o 
   0   5  14        0.86        2.89      6.07 o 
   1   5  14       57.44        6.01      8.81 o 
   2   5  14       63.10       61.40     16.79 o 
   3   5  14       11.63        6.61      3.79 o 
   4   5  14       14.71        9.32      4.24 o 
  -4   6  14       24.05       40.00     16.00 o 
  -3   6  14        1.78        0.00      8.87 o 
  -2   6  14      189.22      269.81     40.18 o 
  -1   6  14      113.47       74.72     21.29 o 
   0   6  14      175.72      291.45     38.67 o 
   1   6  14        0.65        0.00      6.35 o 
   2   6  14        6.44        0.00      4.18 o 
   3   6  14       66.00       86.59     28.51 o 
   4   6  14       10.17        8.81      4.31 o 
  -4   7  14       98.68       76.80     23.67 o 
  -3   7  14       14.92       13.52      6.16 o 
  -2   7  14      334.71      479.94     54.03 o 
  -1   7  14      108.54      138.96     27.30 o 
   0   7  14      357.13      479.25     49.97 o 
   1   7  14      255.71      364.07     42.46 o 
   2   7  14        7.27        1.89      3.03 o 
   3   7  14        0.70        0.00      1.78 o 
   4   7  14        9.67       11.44      4.71 o 
  -4   8  14        0.23        0.00      4.56 o 
  -3   8  14        2.34        4.04      4.47 o 
  -2   8  14        0.02        0.00      3.18 o 
  -1   8  14      176.14      257.18     39.17 o 
   0   8  14       10.64       15.92      9.32 o 
   1   8  14       24.96       37.53     14.09 o 
   2   8  14       10.09       13.40      6.93 o 
   3   8  14       31.23       34.45     10.46 o 
   4   8  14       43.07       98.47     23.13 o 
  -4   9  14       16.68       16.84     11.77 o 
  -3   9  14        3.28        9.82     10.98 o 
  -2   9  14       34.56       50.04     17.28 o 
  -1   9  14       24.00       21.49     10.63 o 
   0   9  14       43.37       99.25     21.46 o 
   1   9  14       24.31       16.98     11.58 o 
   2   9  14        5.06        0.00      6.04 o 
   3   9  14       16.17       23.88      7.25 o 
   4   9  14       45.20       61.62     19.46 o 
  -4  10  14       25.54       28.62     14.72 o 
  -3  10  14        0.12        0.30      6.67 o 
  -2  10  14       12.11       22.08     11.91 o 
  -1  10  14        6.79        9.97      6.90 o 
   0  10  14      151.90      253.19     37.02 o 
   1  10  14        6.13        3.56      2.51 o 
   2  10  14       13.47       18.43     10.14 o 
   3  10  14        3.68        4.37      2.90 o 
   4  10  14       26.15       32.11     13.50 o 
  -3  11  14        0.06        0.00      6.23 o 
  -2  11  14        6.65        5.26      6.74 o 
  -1  11  14       36.48       57.47     19.18 o 
   0  11  14       77.93      201.76     34.28 o 
   1  11  14       25.58       22.67     12.54 o 
   2  11  14        0.72        1.38      3.70 o 
   3  11  14       12.92       15.84      5.75 o 
   4  11  14        0.19        3.56      6.65 o 
  -3  12  14       19.03       39.47     17.06 o 
  -2  12  14        8.19        6.06      6.02 o 
  -1  12  14       16.47        6.52      2.02 o 
   0  12  14        0.60        0.00     11.55 o 
   1  12  14       61.35       62.53     18.47 o 
   2  12  14       26.41       34.87     14.85 o 
   3  12  14        1.73        0.00      3.95 o 
  -3  13  14       10.28        1.11      1.78 o 
  -2  13  14        0.19        1.57      4.92 o 
  -1  13  14       26.22       26.36     11.08 o 
   0  13  14       13.92        7.93      5.95 o 
   1  13  14      146.78      151.71     29.73 o 
   2  13  14       32.29       85.72     22.11 o 
   3  13  14        1.95        2.63      3.33 o 
  -2  14  14       41.40       47.57     17.21 o 
  -1  14  14        0.13        0.00      9.48 o 
   0  14  14        1.51        0.00      5.83 o 
   1  14  14        4.04        6.01      4.21 o 
   2  14  14        9.84        9.56      7.58 o 
   3  14  14        1.96        4.63      8.30 o 
  -2  15  14       13.42       23.26     12.22 o 
  -1  15  14        3.03        0.00      2.55 o 
   0  15  14        3.26        0.00      5.98 o 
   1  15  14        1.62        0.00      2.40 o 
   2  15  14        0.97        0.00      4.56 o 
  -1  16  14        0.97        4.24      3.73 o 
   0  16  14        0.01        0.00      6.06 o 
   1  16  14        0.14        2.59      1.67 o 
   2  16  14        3.02        0.73      2.01 o 
   0  17  14        0.57        0.00      8.25 o 
   1  17  14        4.18        0.00      9.57 o 
  -1  -5  15        3.58        3.74      1.73 o 
   0  -5  15        3.06        4.61      4.43 o 
   1  -5  15       11.62       11.98      7.81 o 
  -2  -4  15        5.47       12.46      9.20 o 
  -1  -4  15        6.16        8.77      4.79 o 
   0  -4  15        0.14        2.94      3.46 o 
   1  -4  15        8.40       14.20      6.81 o 
   2  -4  15       27.09       32.19     12.37 o 
  -2  -3  15        0.24       13.80     10.69 o 
  -1  -3  15        0.58        0.00      4.70 o 
   0  -3  15        1.28        4.14      4.29 o 
   1  -3  15        0.09        0.95      3.82 o 
   2  -3  15        3.42        8.46      4.41 o 
  -3  -2  15        1.87        0.99      1.46 o 
  -2  -2  15       10.23       14.64     10.09 o 
  -1  -2  15        2.98        0.18      1.69 o 
   0  -2  15        4.69        5.12      3.00 o 
   1  -2  15        3.84        6.37      5.56 o 
   2  -2  15        0.53        0.00      3.80 o 
   3  -2  15        0.00        0.00      1.95 o 
  -3  -1  15        0.06        0.00      5.97 o 
  -2  -1  15        7.68        9.08      6.71 o 
  -1  -1  15       31.11       43.10     15.21 o 
   0  -1  15        2.39        0.00      6.72 o 
   1  -1  15       12.16       18.37      9.79 o 
   2  -1  15        0.79        1.17      1.09 o 
   3  -1  15        7.42        5.06      2.41 o 
  -3   0  15        2.39        7.65      8.24 o 
  -2   0  15        2.07        1.47      3.18 o 
  -1   0  15       90.35      150.72     30.42 o 
   0   0  15       40.94       56.76     18.72 o 
   1   0  15        1.44        0.00      1.86 o 
   2   0  15        5.05        5.06      2.95 o 
   3   0  15       11.99       15.43      4.35 o 
  -3   1  15        0.04        0.00      6.58 o 
  -2   1  15        8.37        4.74      3.11 o 
  -1   1  15      173.24      166.97     29.99 o 
   0   1  15       52.33       30.90     12.48 o 
   1   1  15       51.50       56.86     16.33 o 
   2   1  15        3.98        2.20      1.87 o 
   3   1  15        0.00        0.00      2.49 o 
   4   1  15        8.19       11.83      4.90 o 
  -4   2  15        0.74        0.00      1.65 o 
  -3   2  15        7.17        9.85      8.27 o 
  -2   2  15        0.00        0.00      5.67 o 
  -1   2  15        0.04        2.10      4.14 o 
   0   2  15       23.52       10.20      4.25 o 
   1   2  15      131.86      112.82     22.80 o 
   2   2  15       43.23       50.15     14.50 o 
   3   2  15        3.01        6.89      2.93 o 
   4   2  15        9.54       10.04      4.88 o 
  -4   3  15        5.29        0.00      5.46 o 
  -3   3  15        1.48        0.00      5.70 o 
  -2   3  15       35.15       17.10     11.04 o 
  -1   3  15       22.93        9.57      7.92 o 
   0   3  15       76.00       46.32     15.00 o 
   1   3  15      117.68       61.65     18.09 o 
   2   3  15       13.04       19.67      8.70 o 
   3   3  15        4.21        5.60      2.96 o 
   4   3  15        1.85        2.88      2.54 o 
  -4   4  15        0.12        0.00      6.69 o 
  -3   4  15       26.76       52.17     17.74 o 
  -2   4  15       21.44        4.05      7.66 o 
  -1   4  15       40.18       21.46     10.92 o 
   0   4  15        3.54        3.82      4.77 o 
   1   4  15       70.48      111.68     24.02 o 
   2   4  15       48.33       66.22     18.82 o 
   3   4  15        4.91        4.19      2.98 o 
   4   4  15        0.90        0.95      2.03 o 
  -4   5  15        1.43        0.00      9.00 o 
  -3   5  15       30.76       46.26     17.57 o 
  -2   5  15       28.02       45.06     16.09 o 
  -1   5  15        9.06        0.00      8.85 o 
   0   5  15       10.84        0.00      4.72 o 
   1   5  15        9.18        5.44      1.14 o 
   2   5  15        9.93       18.36     10.97 o 
   3   5  15       31.19       29.77      7.73 o 
   4   5  15        1.25        0.27      0.90 o 
  -4   6  15        1.60        5.49      4.79 o 
  -3   6  15        0.79        0.00      7.78 o 
  -2   6  15       53.46       81.37     24.81 o 
  -1   6  15      114.20      159.95     30.37 o 
   0   6  15       24.53       35.40     11.25 o 
   1   6  15      167.29      197.48     32.73 o 
   2   6  15       80.40       86.06     21.99 o 
   3   6  15       11.97        9.25      4.45 o 
   4   6  15        4.11        4.55      3.15 o 
  -4   7  15        4.06        3.82      6.61 o 
  -3   7  15        0.00        0.00      9.10 o 
  -2   7  15       63.42       86.33     23.48 o 
  -1   7  15        0.96       10.26      9.74 o 
   0   7  15      298.91      377.13     47.31 o 
   1   7  15        0.38        0.00      8.07 o 
   2   7  15       13.01        7.22      4.99 o 
   3   7  15       14.69       13.75      5.32 o 
   4   7  15       20.66       15.74      5.39 o 
  -4   8  15       15.33       21.65     12.90 o 
  -3   8  15        4.73        0.00      9.90 o 
  -2   8  15       67.93      140.54     30.27 o 
  -1   8  15      231.87      267.05     40.61 o 
   0   8  15      136.07      243.96     37.67 o 
   1   8  15      109.11      124.86     26.25 o 
   2   8  15        4.26        2.36      1.68 o 
   3   8  15       38.10       35.65      8.79 o 
   4   8  15        2.04        0.00      4.45 o 
  -3   9  15        0.05        0.00      5.02 o 
  -2   9  15        4.66        8.14      5.80 o 
  -1   9  15      340.98      472.97     55.62 o 
   0   9  15        3.08        7.00      6.04 o 
   1   9  15        5.82        3.68      3.90 o 
   2   9  15       23.18       29.34     12.32 o 
   3   9  15       24.18       17.84      6.96 o 
   4   9  15        5.58        8.17      7.04 o 
  -3  10  15       12.13       12.37      9.87 o 
  -2  10  15       59.49       72.59     21.47 o 
  -1  10  15       15.07       29.06     13.36 o 
   0  10  15        3.82        4.05      4.18 o 
   1  10  15       11.52        0.00      8.59 o 
   2  10  15        4.65        3.13      4.08 o 
   3  10  15       14.08        8.78      4.58 o 
   4  10  15        0.63        2.00      2.60 o 
  -3  11  15        5.62       11.95     11.05 o 
  -2  11  15       90.09      147.80     31.12 o 
  -1  11  15      346.40      513.01     54.68 o 
   0  11  15      153.01      168.56     31.63 o 
   1  11  15       36.89       29.26     14.37 o 
   2  11  15        6.72        9.72      7.24 o 
   3  11  15        0.48        0.55      3.23 o 
  -3  12  15        0.88        0.00      6.87 o 
  -2  12  15       14.46       14.07      9.90 o 
  -1  12  15      161.57      138.13     29.19 o 
   0  12  15        3.07        1.19      4.89 o 
   1  12  15        7.38        3.49      1.27 o 
   2  12  15        6.10        0.68      4.87 o 
   3  12  15        9.49        4.56      4.61 o 
  -2  13  15       31.56        8.05      7.53 o 
  -1  13  15      126.06      227.04     38.45 o 
   0  13  15       15.35       23.86     11.22 o 
   1  13  15       18.99       37.97     16.50 o 
   2  13  15        2.61        2.17      2.71 o 
   3  13  15        0.90        1.20      2.60 o 
  -2  14  15       12.84        2.47      4.89 o 
  -1  14  15       56.33       26.47     13.36 o 
   0  14  15       17.20       25.98     10.82 o 
   1  14  15        0.93       13.53     10.44 o 
   2  14  15        1.08        0.48      3.73 o 
  -2  15  15        1.23        2.64      2.52 o 
  -1  15  15        0.96        0.00      8.57 o 
   0  15  15        6.27        6.55      5.80 o 
   1  15  15       14.06       44.64     17.43 o 
   2  15  15        2.50        6.36      6.56 o 
  -1  16  15        6.76        3.01      1.03 o 
   0  16  15        2.70        0.00      6.90 o 
   1  16  15        0.03        5.54      3.39 o 
  -1  -4  16        1.45        1.89      4.11 o 
   0  -4  16        0.11        0.00      2.49 o 
   1  -4  16        0.00        1.62      3.07 o 
  -1  -3  16        1.39        4.45      3.45 o 
   0  -3  16        0.53        5.03      3.17 o 
   1  -3  16        6.16       10.98      7.55 o 
  -2  -2  16        2.06        0.00      4.11 o 
  -1  -2  16        2.92        0.00      5.83 o 
   0  -2  16        1.50        0.00      2.45 o 
   1  -2  16        4.87        6.69      6.82 o 
   2  -2  16        0.47        3.55      2.97 o 
  -2  -1  16       37.48       76.91     23.63 o 
  -1  -1  16        2.77        8.60      7.57 o 
   0  -1  16        2.49        2.91      5.19 o 
   1  -1  16        6.94        4.23      5.07 o 
   2  -1  16        0.01        0.00      2.16 o 
  -3   0  16        5.16        2.84      7.49 o 
  -2   0  16        1.87        3.93      2.14 o 
  -1   0  16        1.46        0.00      5.21 o 
   0   0  16       15.68       57.15     18.63 o 
   1   0  16        0.96        3.09      4.94 o 
   2   0  16        4.23        3.87      2.79 o 
   3   0  16       11.04       12.46      4.11 o 
  -3   1  16        1.51        4.08      2.58 o 
  -2   1  16       14.96       22.47     10.93 o 
  -1   1  16        4.56        5.33      7.83 o 
   0   1  16        3.04        4.43      5.79 o 
   1   1  16        9.56        8.75      6.34 o 
   2   1  16        2.52        0.00      4.15 o 
   3   1  16        8.37        6.84      3.46 o 
  -3   2  16        5.87        8.01      6.75 o 
  -2   2  16        2.49        0.00      8.32 o 
  -1   2  16       13.64        8.83      8.08 o 
   0   2  16       14.11       17.82      9.13 o 
   1   2  16       23.82       16.40      8.43 o 
   2   2  16        2.06        2.44      3.04 o 
   3   2  16        2.67        1.04      1.14 o 
  -3   3  16       18.23       20.19     11.63 o 
  -2   3  16        4.18        0.00      6.81 o 
  -1   3  16        0.72        0.00      8.92 o 
   0   3  16       33.49       60.93     18.11 o 
   1   3  16        6.89       13.41      8.75 o 
   2   3  16       21.42       23.86     10.68 o 
   3   3  16        1.79        0.00      1.68 o 
  -3   4  16        4.83       18.31     10.98 o 
  -2   4  16       16.02       40.38     16.15 o 
  -1   4  16       42.23       30.62     12.79 o 
   0   4  16        5.22        0.90      5.90 o 
   1   4  16        2.35        0.00      8.89 o 
   2   4  16        0.06        0.00      6.80 o 
   3   4  16        2.41        3.98      2.77 o 
  -3   5  16       11.82        9.55      7.99 o 
  -2   5  16       11.91       30.33     14.36 o 
  -1   5  16      101.08      180.01     34.65 o 
   0   5  16        8.90        2.63      2.56 o 
   1   5  16        1.07        8.71      6.16 o 
   2   5  16      150.50      177.88     30.26 o 
   3   5  16        8.35        7.99      3.90 o 
  -3   6  16        2.26        6.82      3.82 o 
  -2   6  16       37.14       50.20     20.29 o 
  -1   6  16        8.25        2.85      9.28 o 
   0   6  16        7.81        0.00      6.84 o 
   1   6  16        0.26        0.00      1.34 o 
   2   6  16        2.19        0.41      1.91 o 
   3   6  16      118.48      140.32     25.55 o 
  -3   7  16        2.77        9.87      8.89 o 
  -2   7  16        0.00        2.78      5.93 o 
  -1   7  16        1.32        0.00      4.88 o 
   0   7  16        4.85       13.11      9.57 o 
   1   7  16       29.44       42.87     16.22 o 
   2   7  16      132.49       62.82     27.55 o 
   3   7  16       63.47       95.86     15.23 o 
  -3   8  16        8.14        0.13      4.82 o 
  -2   8  16        1.73        0.00      7.93 o 
  -1   8  16       21.56       30.44     13.57 o 
   0   8  16       48.88       55.10     19.66 o 
   1   8  16       25.53       32.56     14.34 o 
   2   8  16       41.09       45.14     14.71 o 
   3   8  16       54.77       55.00     11.82 o 
  -3   9  16        1.12        0.00     10.67 o 
  -2   9  16        0.02        8.46      8.81 o 
  -1   9  16       61.42       82.28     23.28 o 
   0   9  16       25.64       54.54     17.97 o 
   1   9  16       54.88       69.18     20.12 o 
   2   9  16        0.02        0.00      5.08 o 
   3   9  16        1.27        0.95      6.17 o 
  -3  10  16        2.20        5.01      2.51 o 
  -2  10  16        0.04        0.00      6.37 o 
  -1  10  16       14.66       10.43      9.41 o 
   0  10  16      111.33      198.84     34.80 o 
   1  10  16       25.74       13.56     10.44 o 
   2  10  16        0.95        0.00      3.07 o 
   3  10  16        5.37        5.05      3.53 o 
  -3  11  16        3.07        8.55      6.89 o 
  -2  11  16       53.75       50.08     18.41 o 
  -1  11  16       42.57       60.72     20.69 o 
   0  11  16      232.05      223.53     39.76 o 
   1  11  16        0.04        0.00      8.71 o 
   2  11  16       12.27       12.73      7.54 o 
   3  11  16        2.08        0.73      3.40 o 
  -2  12  16        3.20       17.44     12.82 o 
  -1  12  16       60.24       68.89     20.47 o 
   0  12  16       64.78       64.20     19.95 o 
   1  12  16        5.86        0.82      2.35 o 
   2  12  16       11.54       25.61     11.92 o 
   3  12  16        2.24        1.00      3.17 o 
  -2  13  16        8.54        1.92      8.75 o 
  -1  13  16       56.98       46.01     20.15 o 
   0  13  16       18.79       12.74      8.40 o 
   1  13  16        0.00        9.23      8.00 o 
   2  13  16       11.07        8.52      8.29 o 
  -1  14  16       24.17       38.72     17.66 o 
   0  14  16       18.21       17.64     11.89 o 
   1  14  16        5.18        8.98      8.29 o 
   2  14  16        1.48        0.00      4.72 o 
  -1  15  16        1.44        6.18      7.57 o 
   0  15  16       33.93       68.38     22.24 o 
   1  15  16       21.84       45.42     17.68 o 
  -1  -2  17        0.23        0.00      6.81 o 
   0  -2  17        1.01        0.00      6.25 o 
   1  -2  17        0.16        0.00      4.85 o 
  -1  -1  17        0.61        0.00      2.51 o 
   0  -1  17        0.35        0.00      5.92 o 
   1  -1  17        3.48        1.09      5.04 o 
  -2   0  17        6.35        0.00      6.45 o 
  -1   0  17        0.57        5.40      5.91 o 
   0   0  17        1.64        3.78      3.32 o 
   1   0  17        2.03       15.57      9.08 o 
   2   0  17        0.13        2.81      1.43 o 
  -2   1  17        3.57        0.00      7.90 o 
  -1   1  17        8.00       25.77     12.26 o 
   0   1  17        3.13        0.00      5.11 o 
   1   1  17        1.90        0.00      6.02 o 
   2   1  17        5.22        4.47      2.76 o 
  -2   2  17       10.43        9.75      7.24 o 
  -1   2  17       15.50       16.23      9.71 o 
   0   2  17        0.02        3.50      4.16 o 
   1   2  17        3.38        0.71      1.12 o 
   2   2  17        4.01        7.67      8.52 o 
  -2   3  17        1.06        0.00      6.42 o 
  -1   3  17       11.47       12.20      8.75 o 
   0   3  17        5.44        8.72      7.44 o 
   1   3  17       14.32       23.51     11.04 o 
   2   3  17        2.58        4.99      5.79 o 
   3   3  17        0.02        0.00      1.47 o 
  -3   4  17        4.28        0.00      5.09 o 
  -2   4  17        0.08        0.00      3.62 o 
  -1   4  17       28.39       17.86      9.12 o 
   0   4  17        9.53        0.00      6.14 o 
   1   4  17       13.24        7.84      5.54 o 
   2   4  17       16.34       46.07     14.85 o 
   3   4  17        4.31       10.27      3.73 o 
  -3   5  17       40.76       26.52     14.17 o 
  -2   5  17        0.34        8.00      6.80 o 
  -1   5  17        1.24        0.00      4.30 o 
   0   5  17       52.44       33.08     14.85 o 
   1   5  17        1.18        0.00      8.06 o 
   2   5  17        1.15        0.29      4.67 o 
   3   5  17        4.34        1.61      2.88 o 
  -3   6  17        5.42       14.72     11.99 o 
  -2   6  17        2.86        0.00      4.97 o 
  -1   6  17        4.34        2.38      3.10 o 
   0   6  17       92.97      107.46     25.83 o 
   1   6  17      103.52       91.15     24.20 o 
   2   6  17        6.12        1.11      4.66 o 
   3   6  17        6.15        1.38      2.47 o 
  -3   7  17        0.82        0.00      7.90 o 
  -2   7  17       26.20       35.20     16.54 o 
  -1   7  17       17.09       30.69     18.11 o 
   0   7  17       21.73       37.48     17.20 o 
   1   7  17        0.51        0.00      6.63 o 
   2   7  17       13.18       10.12      7.07 o 
   3   7  17        0.00        1.19      2.46 o 
  -3   8  17        8.45        0.00      8.61 o 
  -2   8  17        9.90        0.00      9.51 o 
  -1   8  17        0.30        0.00      2.98 o 
   0   8  17       21.42       17.22      9.91 o 
   1   8  17       47.25       46.87     17.55 o 
   2   8  17        2.80        9.67      8.48 o 
   3   8  17        1.83       10.00      5.13 o 
  -2   9  17        0.10        0.00      4.69 o 
  -1   9  17        0.27       10.60      9.90 o 
   0   9  17        3.13        1.47      5.87 o 
   1   9  17        6.86        9.05      7.26 o 
   2   9  17        0.29        1.36      3.94 o 
   3   9  17       13.59       12.11      6.07 o 
  -2  10  17        2.36       10.56     11.60 o 
  -1  10  17       24.59       31.99     14.98 o 
   0  10  17       49.47       42.24     16.57 o 
   1  10  17       27.47       40.69     16.10 o 
   2  10  17        2.29        0.00      3.40 o 
   3  10  17        7.73        9.54      4.90 o 
  -2  11  17        9.38       30.82     16.19 o 
  -1  11  17        2.86        0.00      8.80 o 
   0  11  17       28.42       31.11     14.46 o 
   1  11  17        6.52        0.00      1.88 o 
   2  11  17        0.00        0.00      3.02 o 
  -2  12  17       13.69       11.00      9.90 o 
  -1  12  17       14.84       29.74     15.07 o 
   0  12  17       30.93       79.04     23.52 o 
   1  12  17        0.46        0.00      9.49 o 
   2  12  17        5.97       11.73      9.43 o 
  -1  13  17       64.29       91.48     25.55 o 
   0  13  17        6.84       21.85     12.53 o 
   1  13  17       20.92       43.84     17.72 o 
   2  13  17        1.82        4.60      6.74 o 
   0  14  17        2.68        7.40      7.98 o 
   1  14  17       41.53       87.18     24.78 o 
   0   0  18        2.84       12.96      8.62 o 
  -1   1  18        0.03        2.73      5.91 o 
   0   1  18        0.21        1.81      3.96 o 
   1   1  18        1.39        2.90      3.41 o 
  -1   2  18        0.26        1.36      5.30 o 
   0   2  18        0.00        3.27      5.93 o 
   1   2  18        4.49        0.00      3.23 o 
  -2   3  18        0.99        0.00      1.90 o 
  -1   3  18        1.19        3.42      5.15 o 
   0   3  18        1.03        0.00      6.49 o 
   1   3  18        4.39        7.36      7.04 o 
   2   3  18        1.21        7.02      5.87 o 
  -2   4  18       17.48       38.15     17.48 o 
  -1   4  18        0.00        0.00      4.02 o 
   0   4  18        0.04        0.00      6.39 o 
   1   4  18        1.95        5.51      4.73 o 
   2   4  18        3.45        0.00      2.90 o 
  -2   5  18        0.76        0.00      6.06 o 
  -1   5  18        5.91        1.32      1.79 o 
   0   5  18        0.08        0.00      7.46 o 
   1   5  18        8.03        7.28      6.89 o 
   2   5  18        0.77        0.87      2.40 o 
  -2   6  18        0.03        0.00      8.86 o 
  -1   6  18        4.23        3.50      4.68 o 
   0   6  18        0.69       20.37     10.36 o 
   1   6  18        0.55        0.00      1.55 o 
   2   6  18        0.01        0.00      8.17 o 
  -2   7  18       20.05       24.73     14.62 o 
  -1   7  18        4.45       16.70     11.24 o 
   0   7  18       13.20       26.65     13.72 o 
   1   7  18        2.99        3.82      4.49 o 
   2   7  18       22.39       47.86     17.72 o 
  -2   8  18        0.92        0.00     13.59 o 
  -1   8  18       10.89        5.91      6.40 o 
   0   8  18       13.12        0.00      4.08 o 
   1   8  18        0.37        0.00      5.62 o 
   2   8  18       19.03       11.76      8.68 o 
  -2   9  18        2.98        6.46      7.55 o 
  -1   9  18       10.40       11.93     10.41 o 
   0   9  18        8.87       24.31     13.65 o 
   1   9  18        1.15        5.06      7.03 o 
   2   9  18        4.32        0.00      6.34 o 
  -1  10  18        1.07        0.00      7.67 o 
   0  10  18        9.11       18.39     12.54 o 
   1  10  18       13.07       22.40     11.84 o 
   2  10  18       15.54       31.86     14.28 o 
  -1  11  18        1.05        0.00      7.87 o 
   0  11  18       13.05       15.61     10.98 o 
   1  11  18        2.42        0.00      4.13 o 
  -1  12  18        4.77        0.00      9.42 o 
   0  12  18        0.01        0.00      7.46 o 
   1  12  18        4.44        3.80      2.42 o 
   0   4  19        3.07        8.54      8.82 o 
  -1   5  19        6.69       18.33     10.11 o 
   0   5  19        1.59        0.00      2.97 o 
   1   5  19        0.08        2.29      2.31 o 
  -1   6  19        9.21        9.87      7.99 o 
   0   6  19        0.01        1.03      5.02 o 
   1   6  19        0.49        0.00      6.07 o 
  -1   7  19        5.92        0.00      6.01 o 
   0   7  19        0.49        0.00      3.52 o 
   1   7  19        0.09        0.00      4.71 o 
  -1   8  19        4.22        0.00      2.74 o 
   0   8  19        1.99        0.00      8.05 o 
   1   8  19        1.25        2.00      5.02 o 
   0   9  19        0.37        0.58      4.65 o 
   1   9  19        9.03        7.19      7.79 o 
   0  10  19        2.74        6.97      6.61 o 
                                                 
